# Supplementary material for: Metagenomics Reveals Diet-Specific Specialization of Bacterial Communities in Fungus Gardens of Grass- and Dicot-Cutter Ants
Source: Front Microbiol. 2020 Sep 24;11:570770. doi: 10.3389/fmicb.2020.570770 (PMC7541895; doi:10.3389/fmicb.2020.570770)
Supplement: Supplementary file 7 [file Table_1.XLSX]

## Sheet: Sheet1
ID_funct	Overview	Category	gene number	gene name	log2FoldChange	padj
K01990	ABC Transporters, Prokaryotic Type	ABC-2 type and other transporters	ABC.CD.P	putative ABC transport system permease protein	-1.10425	0.041918
K06148	ABC Transporters, Prokaryotic Type	ABC-2 type and other transporters	ABC-2.P	ABC-2 type transport system permease protein	1.60833	0.00667187
K01992	ABC Transporters, Prokaryotic Type	Metallic cation, iron-siderophore and vitamin B12 transporters	qrtT	energy-coupling factor transport system substrate-specific component	-1.05953	0.0277062
K02030	ABC Transporters, Prokaryotic Type	Saccharide, polyol, and lipid transporters Putative ABC transporter [MD:M00211] [OT]	ABC.X2.P	putative ABC transport system permease protein	0.813302	0.0482392
K02029	ABC Transporters, Prokaryotic Type	Saccharide, polyol, and lipid transporters Putative ABC transporter [MD:M00211] [OT]	ABC.X2.A	putative ABC transport system ATP-binding protein	0.99999	0.000185666
K02069	ABC Transporters, Prokaryotic Type	Saccharide, polyol, and lipid transporters Putative multiple sugar transporter [MD:M00207]	ABC.MS.P1	multiple sugar transport system permease protein	1.08064	0.0109756
K02068	ABC Transporters, Prokaryotic Type	Saccharide, polyol, and lipid transporters Putative multiple sugar transporter [MD:M00207]	ABC.MS.P	multiple sugar transport system permease protein	1.69733	0.00045271
K00294	Amino acid metabolism	00260 Glycine, serine and threonine metabolism [PATH:ko00260]	soxA	sarcosine oxidase, subunit alpha [EC:1.5.3.1]	-1.34273	0.0326388
K00303	Amino acid metabolism	00260 Glycine, serine and threonine metabolism [PATH:ko00260]	kbl, GCAT	glycine C-acetyltransferase [EC:2.3.1.29]	1.16516	0.0326347
K00304	Amino acid metabolism	00260 Glycine, serine and threonine metabolism [PATH:ko00260]	dsdA	D-serine dehydratase [EC:4.3.1.18]	1.19246	0.00152821
K00060	Amino acid metabolism	00260 Glycine, serine and threonine metabolism [PATH:ko00260]	CMO	choline monooxygenase [EC:1.14.15.7]	1.20102	0.0177005
K00305	Amino acid metabolism	00260 Glycine, serine and threonine metabolism [PATH:ko00260]	ectA	L-2,4-diaminobutyric acid acetyltransferase [EC:2.3.1.178]	1.41574	8.63707e-05
K00613	Amino acid metabolism	00260 Glycine, serine and threonine metabolism [PATH:ko00260]	doeA	ectoine hydrolase [EC:3.5.4.44]	1.45511	0.0175337
K00302	Amino acid metabolism	00260 Glycine, serine and threonine metabolism [PATH:ko00260]	GATM	glycine amidinotransferase [EC:2.1.4.1]	1.81314	7.56531e-10
K05396	Amino acid metabolism	00270 Cysteine and methionine metabolism [PATH:ko00270]	DEP1	methylthioribulose 1-phosphate dehydratase / enolase-phosphatase E1 [EC:4.2.1.109 3.1.3.77]	0.875578	0.0364775
K11423	Amino acid metabolism	00310 Lysine degradation [PATH:ko00310]	AGPHD1	hydroxylysine kinase [EC:2.7.1.81]	-1.69018	0.00230834
K11419	Amino acid metabolism	00310 Lysine degradation [PATH:ko00310]	kdd	L-erythro-3,5-diaminohexanoate dehydrogenase [EC:1.4.1.11]	1.51188	0.0148869
K03895	Amino acid metabolism	00310 Lysine degradation [PATH:ko00310]	SETD8	histone-lysine N-methyltransferase SETD8 [EC:2.1.1.43]	2.56151	0.00345006
K03896	Amino acid metabolism	00310 Lysine degradation [PATH:ko00310]	SUV420H	histone-lysine N-methyltransferase SUV420H [EC:2.1.1.43]	2.74488	0.000510331
K00471	Amino acid metabolism	00310 Lysine degradation [PATH:ko00310]	MLL5	histone-lysine N-methyltransferase MLL5 [EC:2.1.1.43]	2.81108	0.00364338
K03894	Amino acid metabolism	00310 Lysine degradation [PATH:ko00310]	SETD2, SET2	histone-lysine N-methyltransferase SETD2 [EC:2.1.1.43]	3.67251	5.41176e-07
K01470	Amino acid metabolism	00330 Arginine and proline metabolism [PATH:ko00330]	puo	putrescine oxidase [EC:1.4.3.10]	-2.22999	0.0357063
K01473	Amino acid metabolism	00330 Arginine and proline metabolism [PATH:ko00330]	astE	succinylglutamate desuccinylase [EC:3.5.1.96]	-1.66838	0.032209
K01474	Amino acid metabolism	00330 Arginine and proline metabolism [PATH:ko00330]	astD	succinylglutamic semialdehyde dehydrogenase [EC:1.2.1.71]	-1.61028	0.039005
K00819	Amino acid metabolism	00330 Arginine and proline metabolism [PATH:ko00330]	adiA	arginine decarboxylase [EC:4.1.1.19]	-1.24627	0.0276398
K01585	Amino acid metabolism	00330 Arginine and proline metabolism [PATH:ko00330]	puuD	gamma-glutamyl-gamma-aminobutyrate hydrolase [EC:3.5.1.94]	1.06738	0.039209
K01484	Amino acid metabolism	00330 Arginine and proline metabolism [PATH:ko00330]	puuA	gamma-glutamylputrescine synthase [EC:6.3.1.11]	1.13916	0.0106493
K10536	Amino acid metabolism	00330 Arginine and proline metabolism [PATH:ko00330]	L3HYPDH	trans-L-3-hydroxyproline dehydratase [EC:4.2.1.77]	1.24409	0.00935114
K06447	Amino acid metabolism	00330 Arginine and proline metabolism [PATH:ko00330]	aruI	5-guanidino-2-oxopentanoate decarboxylase [EC:4.1.1.75]	1.24647	0.00621394
K05526	Amino acid metabolism	00330 Arginine and proline metabolism [PATH:ko00330]	aruH	arginine:pyruvate transaminase [EC:2.6.1.84]	1.30626	0.0159299
K09471	Amino acid metabolism	00330 Arginine and proline metabolism [PATH:ko00330]	spuC	putrescine aminotransferase [EC:2.6.1.-]	1.46708	1.35005e-06
K00673	Amino acid metabolism	00330 Arginine and proline metabolism [PATH:ko00330]	E4.1.1.19	arginine decarboxylase [EC:4.1.1.19]	1.49716	0.00078811
K12255	Amino acid metabolism	00340 Histidine metabolism [PATH:ko00340]	hutF	formimidoylglutamate deiminase [EC:3.5.3.13]	1.43071	0.0346701
K01479	Amino acid metabolism	00340 Histidine metabolism [PATH:ko00340]	CARNMT1	carnosine N-methyltransferase [EC:2.1.1.22]	1.61201	5.33887e-05
K12252	Amino acid metabolism	00340 Histidine metabolism [PATH:ko00340]	hdc, HDC	histidine decarboxylase [EC:4.1.1.22]	2.29958	0.00358293
K12254	Amino acid metabolism	00340 Histidine metabolism [PATH:ko00340]	hutH, HAL	histidine ammonia-lyase [EC:4.3.1.3]	2.42286	0.00840685
K12256	Amino acid metabolism	00340 Histidine metabolism [PATH:ko00340]	egtC	gamma-glutamyl hercynylcysteine S-oxide hydrolase [EC:3.5.1.118]	2.64178	0.000827794
K18911	Amino acid metabolism	00350 Tyrosine metabolism [PATH:ko00350]	hpaI, hpcH	4-hydroxy-2-oxoheptanedioate aldolase [EC:4.1.2.52]	-2.56863	0.03265
K01712	Amino acid metabolism	00350 Tyrosine metabolism [PATH:ko00350]	DBH	dopamine beta-monooxygenase [EC:1.14.17.1]	0.993161	0.0202995
K07008	Amino acid metabolism	00350 Tyrosine metabolism [PATH:ko00350]	nagL	maleylpyruvate isomerase [EC:5.2.1.4]	0.999197	0.00320129
K01745	Amino acid metabolism	00350 Tyrosine metabolism [PATH:ko00350]	FAHD1	acylpyruvate hydrolase [EC:3.7.1.5]	1.23336	0.00404572
K05603	Amino acid metabolism	00350 Tyrosine metabolism [PATH:ko00350]	E4.1.99.2	tyrosine phenol-lyase [EC:4.1.99.2]	1.4062	0.00817832
K02614	Amino acid metabolism	00380 Tryptophan metabolism [PATH:ko00380]	ASMT	acetylserotonin N-methyltransferase [EC:2.1.1.4]	1.13545	0.0202995
K18383	Amino acid metabolism	00380 Tryptophan metabolism [PATH:ko00380]	YUCCA	indole-3-pyruvate monooxygenase [EC:1.14.13.168]	2.39181	0.00326884
K01667	Amino acid metabolism	00400 Phenylalanine, tyrosine and tryptophan biosynthesis [PATH:ko00400]	quiA	quinate dehydrogenase (quinone) [EC:1.1.5.8]	3.79488	3.81088e-08
K00211	Biosynthesis of other secondary metabolites	Biosynthesis of other secondary metabolites	nocL	nocardicin N-oxygenase [EC:1.14.13.-]	-3.26881	3.62176e-09
K05375	Biosynthesis of other secondary metabolites	Biosynthesis of other secondary metabolites	cmcH	hydroxymethyl cephem carbamoyltransferase [EC:2.1.3.7]	1.16541	0.0189191
K01582	Carbohydrate metabolism	00010 Glycolysis / Gluconeogenesis [PATH:ko00010]	E3.2.1.86A, celF	6-phospho-beta-glucosidase [EC:3.2.1.86]	1.52179	0.00650066
K11592	Carbohydrate metabolism	00040 Pentose and glucuronate interconversions [PATH:ko00040]	tarJ	ribitol-5-phosphate 2-dehydrogenase (NADP+) [EC:1.1.1.405]	-1.16787	0.0264027
K01222	Carbohydrate metabolism	00051 Fructose and mannose metabolism [PATH:ko00051]	mtlD	mannitol-1-phosphate 5-dehydrogenase [EC:1.1.1.17]	-1.77522	0.0480119
K01051	Carbohydrate metabolism	00051 Fructose and mannose metabolism [PATH:ko00051]	K18333	L-fucose dehydrogenase	-1.73109	0.0349355
K01568	Carbohydrate metabolism	00051 Fructose and mannose metabolism [PATH:ko00051]	E1.1.1.122	D-threo-aldose 1-dehydrogenase [EC:1.1.1.122]	-1.13195	0.0498162
K05774	Carbohydrate metabolism	00051 Fructose and mannose metabolism [PATH:ko00051]	algL	poly(beta-D-mannuronate) lyase [EC:4.2.2.3]	1.06378	0.0347594
K01685	Carbohydrate metabolism	00051 Fructose and mannose metabolism [PATH:ko00051]	LRA1	L-rhamnose 1-dehydrogenase [EC:1.1.1.378 1.1.1.377 1.1.1.173]	1.33646	0.00795885
K00041	Carbohydrate metabolism	00051 Fructose and mannose metabolism [PATH:ko00051]	K07046	L-fuconolactonase [EC:3.1.1.-]	1.73815	0.000916009
K01184	Carbohydrate metabolism	00051 Fructose and mannose metabolism [PATH:ko00051]	fucD	L-fuconate dehydratase [EC:4.2.1.68]	2.08582	0.00936848
K11441	Carbohydrate metabolism	00051 Fructose and mannose metabolism [PATH:ko00051]	rhaA	L-rhamnose isomerase [EC:5.3.1.14]	3.08855	6.95325e-05
K05351	Carbohydrate metabolism	00052 Galactose metabolism [PATH:ko00052]	dgoD	galactonate dehydratase [EC:4.2.1.6]	-2.22781	0.00211768
K01805	Carbohydrate metabolism	00052 Galactose metabolism [PATH:ko00052]	E1.1.1.251, gatD	galactitol-1-phosphate 5-dehydrogenase [EC:1.1.1.251]	0.982551	0.0166967
K08323	Carbohydrate metabolism	00052 Galactose metabolism [PATH:ko00052]	E2.4.1.67	stachyose synthetase [EC:2.4.1.67]	1.04975	0.0368298
K01815	Carbohydrate metabolism	00052 Galactose metabolism [PATH:ko00052]	dgoK	2-dehydro-3-deoxygalactonokinase [EC:2.7.1.58]	1.479	0.00566077
K03080	Carbohydrate metabolism	00052 Galactose metabolism [PATH:ko00052]	IMA, malL	oligo-1,6-glucosidase [EC:3.2.1.10]	1.91728	0.0328254
K03082	Carbohydrate metabolism	00052 Galactose metabolism [PATH:ko00052]	INV, sacA	beta-fructofuranosidase [EC:3.2.1.26]	2.10425	0.000392401
K03081	Carbohydrate metabolism	00052 Galactose metabolism [PATH:ko00052]	malZ	alpha-glucosidase [EC:3.2.1.20]	2.20175	0.0040588
K08092	Carbohydrate metabolism	00052 Galactose metabolism [PATH:ko00052]	glf	UDP-galactopyranose mutase [EC:5.4.99.9]	2.86193	6.95325e-05
K00882	Carbohydrate metabolism	00053 Ascorbate and aldarate metabolism [PATH:ko00053]	araA	L-arabinose 1-dehydrogenase [EC:1.1.1.376]	0.80644	0.0273614
K01840	Carbohydrate metabolism	00500 Starch and sucrose metabolism [PATH:ko00500]	mapA	maltose phosphorylase [EC:2.4.1.8]	-3.02287	4.3346e-05
K18337	Carbohydrate metabolism	00500 Starch and sucrose metabolism [PATH:ko00500]	ISA, treX	isoamylase [EC:3.2.1.68]	-2.07373	0.000138856
K01854	Carbohydrate metabolism	00500 Starch and sucrose metabolism [PATH:ko00500]	TPS	trehalose 6-phosphate synthase/phosphatase [EC:2.4.1.15 3.1.3.12]	-1.57334	0.00207649
K01210	Carbohydrate metabolism	00520 Amino sugar and nucleotide sugar metabolism [PATH:ko00520]	wbpD, wlbB	UDP-2-acetamido-3-amino-2,3-dideoxy-glucuronate N-acetyltransferase [EC:2.3.1.201]	-1.14182	0.014628
K01196	Carbohydrate metabolism	00520 Amino sugar and nucleotide sugar metabolism [PATH:ko00520]	wbpB	UDP-N-acetyl-2-amino-2-deoxyglucuronate dehydrogenase [EC:1.1.1.335]	-0.844086	0.00423333
K00705	Carbohydrate metabolism	00520 Amino sugar and nucleotide sugar metabolism [PATH:ko00520]	glmU	UDP-N-acetylglucosamine pyrophosphorylase [EC:2.7.7.23]	1.43767	0.000386946
K00690	Carbohydrate metabolism	00520 Amino sugar and nucleotide sugar metabolism [PATH:ko00520]	nagB, GNPDA	glucosamine-6-phosphate deaminase [EC:3.5.99.6]	1.55831	0.0341271
K01706	Carbohydrate metabolism	00520 Amino sugar and nucleotide sugar metabolism [PATH:ko00520]	nanK	N-acylmannosamine kinase [EC:2.7.1.60]	1.62807	1.97615e-06
K01708	Carbohydrate metabolism	00520 Amino sugar and nucleotide sugar metabolism [PATH:ko00520]	neuA	N-acylneuraminate cytidylyltransferase [EC:2.7.7.43]	1.90521	3.66053e-10
K01178	Carbohydrate metabolism	00520 Amino sugar and nucleotide sugar metabolism [PATH:ko00520]	rfbE	CDP-paratose 2-epimerase [EC:5.1.3.10]	1.91399	0.00101791
K01707	Carbohydrate metabolism	00520 Amino sugar and nucleotide sugar metabolism [PATH:ko00520]	UAP1	UDP-N-acetylglucosamine/UDP-N-acetylgalactosamine diphosphorylase [EC:2.7.7.23 2.7.7.83]	2.39961	0.00161654
K00698	Carbohydrate metabolism	00562 Inositol phosphate metabolism [PATH:ko00562]	iolX	scyllo-inositol 2-dehydrogenase (NAD+) [EC:1.1.1.370]	-1.48711	0.000507899
K00523	Carbohydrate metabolism	00562 Inositol phosphate metabolism [PATH:ko00562]	ipct	1L-myo-inositol 1-phosphate cytidylyltransferase [EC:2.7.7.74]	2.04415	0.00264724
K00972	Carbohydrate metabolism	00620 Pyruvate metabolism [PATH:ko00620]	lldD	L-lactate dehydrogenase (cytochrome) [EC:1.1.2.3]	-1.31521	0.00680115
K01836	Carbohydrate metabolism	00620 Pyruvate metabolism [PATH:ko00620]	dld	D-lactate dehydrogenase (quinone) [EC:1.1.5.12]	-1.00747	0.0369546
K07102	Carbohydrate metabolism	00620 Pyruvate metabolism [PATH:ko00620]	ghrA	glyoxylate/hydroxypyruvate reductase A [EC:1.1.1.79 1.1.1.81]	1.50968	0.0342664
K01858	Carbohydrate metabolism	00640 Propanoate metabolism [PATH:ko00640]	mmcD	methylmalonyl-CoA decarboxylase [EC:4.1.1.41]	-1.55683	0.0185468
K15920	Carbohydrate metabolism	00640 Propanoate metabolism [PATH:ko00640]	pduC	propanediol dehydratase large subunit [EC:4.2.1.28]	-1.05134	0.022483
K03338	Carbohydrate metabolism	00640 Propanoate metabolism [PATH:ko00640]	prmA	propane 2-monooxygenase large subunit [EC:1.14.13.227]	1.02044	0.0265373
K01571	Carbohydrate metabolism	00650 Butanoate metabolism [PATH:ko00650]	butA, budC	meso-butanediol dehydrogenase / (S,S)-butanediol dehydrogenase / diacetyl reductase [EC:1.1.1.- 1.1.1.76 1.1.1.304]	-3.62	0.000816893
K01003	Carbohydrate metabolism	00650 Butanoate metabolism [PATH:ko00650]	alsD, budA, aldC	acetolactate decarboxylase [EC:4.1.1.5]	2.01522	0.0254587
K01907	Cellular community - prokaryotes	02024 Quorum sensing [PATH:ko02024]	cpmA, carA	carbapenam-3-carboxylate synthase [EC:6.3.3.6]	-1.26558	0.04219
K07246	Cellular community - prokaryotes	02024 Quorum sensing [PATH:ko02024]	ABC.PE.A	peptide/nickel transport system ATP-binding protein	0.977664	0.0168926
K01734	Cellular community - prokaryotes	02024 Quorum sensing [PATH:ko02024]	K07177	Lon-like protease	1.06467	0.0162256
K01720	Cellular community - prokaryotes	02024 Quorum sensing [PATH:ko02024]	phzF	trans-2,3-dihydro-3-hydroxyanthranilate isomerase [EC:5.3.3.17]	1.2714	0.00444788
K03417	Cellular community - prokaryotes	02024 Quorum sensing [PATH:ko02024]	lasA	LasA protease [EC:3.4.24.-]	1.4018	0.0306353
K11472	Cellular community - prokaryotes	02024 Quorum sensing [PATH:ko02024]	ABC.PE.A1	peptide/nickel transport system ATP-binding protein	1.86788	0.0176248
K01659	Cellular community - prokaryotes	02024 Quorum sensing [PATH:ko02024]	ABC.SP.P1	putative spermidine/putrescine transport system permease protein	2.04874	0.0078924
K08866	Cellular community - prokaryotes	02025 Biofilm formation	wecB	UDP-N-acetylglucosamine 2-epimerase (non-hydrolysing) [EC:5.1.3.14]	-1.19226	0.00255587
K02604	Cellular community - prokaryotes	02025 Biofilm formation	csgA	major curlin subunit	-1.08989	0.0401983
K06671	Cellular community - prokaryotes	02025 Biofilm formation	adrA	diguanylate cyclase [EC:2.7.7.65]	-1.02824	0.0388227
K07518	Cellular community - prokaryotes	02025 Biofilm formation	impM	type VI secretion system protein ImpM	2.41908	0.0175693
K14268	Cellular community - prokaryotes	02025 Biofilm formation	impJ, vasE	type VI secretion system protein ImpJ	3.24783	1.17635e-05
K05864	Energy metabolism	00190 Oxidative phosphorylation [PATH:ko00190]	ndhF	NAD(P)H-quinone oxidoreductase subunit 5 [EC:1.6.5.3]	-1.74661	0.000219496
K10872	Energy metabolism	00190 Oxidative phosphorylation [PATH:ko00190]	ATPeFG, ATP5L, ATP20	F-type H+-transporting ATPase subunit g	-1.47644	0.0451383
K10903	Energy metabolism	00190 Oxidative phosphorylation [PATH:ko00190]	ndhJ	NAD(P)H-quinone oxidoreductase subunit J [EC:1.6.5.3]	-1.43631	0.00454816
K06676	Energy metabolism	00190 Oxidative phosphorylation [PATH:ko00190]	nuoG	NADH-quinone oxidoreductase subunit G [EC:1.6.5.3]	-1.3759	0.00257955
K08139	Energy metabolism	00190 Oxidative phosphorylation [PATH:ko00190]	ATPeFF, ATP17	F-type H+-transporting ATPase subunit f	-1.34609	0.00633646
K09175	Energy metabolism	00190 Oxidative phosphorylation [PATH:ko00190]	nuoN	NADH-quinone oxidoreductase subunit N [EC:1.6.5.3]	-1.28188	0.034134
K10752	Energy metabolism	00190 Oxidative phosphorylation [PATH:ko00190]	ndhI	NAD(P)H-quinone oxidoreductase subunit I [EC:1.6.5.3]	-1.2335	0.0150967
K06674	Energy metabolism	00190 Oxidative phosphorylation [PATH:ko00190]	nuoE	NADH-quinone oxidoreductase subunit E [EC:1.6.5.3]	-1.12382	0.0197084
K06675	Energy metabolism	00190 Oxidative phosphorylation [PATH:ko00190]	nuoF	NADH-quinone oxidoreductase subunit F [EC:1.6.5.3]	-0.895164	0.0366908
K01338	Energy metabolism	00190 Oxidative phosphorylation [PATH:ko00190]	TIM11, ATP21	F-type H+-transporting ATP synthase subunit e	-0.87447	0.0341271
K13590	Energy metabolism	00190 Oxidative phosphorylation [PATH:ko00190]	ATPVE, ntpE, atpE	V/A-type H+/Na+-transporting ATPase subunit E	1.85896	0.0180423
K03414	Energy metabolism	00910 Nitrogen metabolism [PATH:ko00910]	E1.4.7.1	glutamate synthase (ferredoxin) [EC:1.4.7.1]	1.18048	0.00733585
K05767	Energy metabolism	00920 Sulfur metabolism [PATH:ko00920]	dmsA	anaerobic dimethyl sulfoxide reductase subunit A [EC:1.8.5.3]	-1.09465	0.0131888
K10352	Energy metabolism	00920 Sulfur metabolism [PATH:ko00920]	soxB	sulfur-oxidizing protein SoxB	-0.747021	0.0382263
K02414	Energy metabolism	00920 Sulfur metabolism [PATH:ko00920]	cysJ	sulfite reductase (NADPH) flavoprotein alpha-component [EC:1.8.1.2]	1.17567	0.0227906
K14439	Folding, sorting and degradation	03018 RNA degradation [PATH:ko03018]	PARN, PNLDC1	poly(A)-specific ribonuclease [EC:3.1.13.4]	-1.11713	0.00423224
K02055	Folding, sorting and degradation	03018 RNA degradation [PATH:ko03018]	rnr, vacB	ribonuclease R [EC:3.1.-.-]	1.24696	0.0126876
K14051	Folding, sorting and degradation	03018 RNA degradation [PATH:ko03018]	CNOT1, NOT1	CCR4-NOT transcription complex subunit 1	1.26344	0.039209
K02054	Folding, sorting and degradation	03018 RNA degradation [PATH:ko03018]	PAN3	PAB-dependent poly(A)-specific ribonuclease subunit 3	1.29894	0.0119453
K11890	Folding, sorting and degradation	03018 RNA degradation [PATH:ko03018]	rny	ribonucrease Y [EC:3.1.-.-]	1.55115	0.000695431
K13060	Folding, sorting and degradation	03018 RNA degradation [PATH:ko03018]	SKI2, SKIV2L	antiviral helicase SKI2 [EC:3.6.4.-]	1.68438	0.00763151
K02053	Folding, sorting and degradation	03018 RNA degradation [PATH:ko03018]	PAN2	PAB-dependent poly(A)-specific ribonuclease subunit 2 [EC:3.1.13.4]	1.87815	2.07521e-08
K18100	Folding, sorting and degradation	03018 RNA degradation [PATH:ko03018]	DCP1B	mRNA-decapping enzyme 1B [EC:3.-.-.-]	3.92864	2.70268e-08
K18101	Folding, sorting and degradation	03018 RNA degradation [PATH:ko03018]	DCP2	mRNA-decapping enzyme subunit 2 [EC:3.6.1.62]	4.3486	1.78669e-13
K03566	Folding, sorting and degradation	03050 Proteasome [PATH:ko03050]	psmR	proteasome regulatory subunit	0.956722	0.000392401
K11901	Folding, sorting and degradation	03050 Proteasome [PATH:ko03050]	PSMA4	20S proteasome subunit alpha 3 [EC:3.4.25.1]	1.02816	0.0263722
K11902	Folding, sorting and degradation	03050 Proteasome [PATH:ko03050]	PSMA5	20S proteasome subunit alpha 5 [EC:3.4.25.1]	1.12376	0.0346701
K11895	Folding, sorting and degradation	03050 Proteasome [PATH:ko03050]	PSMA2	20S proteasome subunit alpha 2 [EC:3.4.25.1]	1.14018	0.0199623
K11893	Folding, sorting and degradation	03050 Proteasome [PATH:ko03050]	PSMA1	20S proteasome subunit alpha 6 [EC:3.4.25.1]	1.28447	0.00485295
K11900	Folding, sorting and degradation	03050 Proteasome [PATH:ko03050]	PSMA3	20S proteasome subunit alpha 7 [EC:3.4.25.1]	1.41393	4.36618e-05
K03606	Folding, sorting and degradation	03060 Protein export [PATH:ko03060]	SPCS1	signal peptidase complex subunit 1 [EC:3.4.-.-]	1.42847	0.000997533
K02463	Folding, sorting and degradation	03060 Protein export [PATH:ko03060]	IMP2	mitochondrial inner membrane protease subunit 2 [EC:3.4.21.-]	1.97214	0.0404813
K08218	Folding, sorting and degradation	04130 SNARE interactions in vesicular transport [PATH:ko04130]	STX8	syntaxin 8	1.01245	0.00680115
K17850	Folding, sorting and degradation	04130 SNARE interactions in vesicular transport [PATH:ko04130]	VAMP4	vesicle-associated membrane protein 4	1.90766	0.00112233
K12962	Glycan biosynthesis and metabolism	00510 N-Glycan biosynthesis [PATH:ko00510]	OST1, RPN1	oligosaccharyltransferase complex subunit alpha (ribophorin I)	1.40308	0.000979159
K13014	Glycan biosynthesis and metabolism	00510 N-Glycan biosynthesis [PATH:ko00510]	OST2, DAD1	oligosaccharyltransferase complex subunit epsilon	1.41985	0.0034793
K19236	Glycan biosynthesis and metabolism	00510 N-Glycan biosynthesis [PATH:ko00510]	WBP1	oligosaccharyltransferase complex subunit beta	1.4607	0.0341271
K12963	Glycan biosynthesis and metabolism	00510 N-Glycan biosynthesis [PATH:ko00510]	SWP1, RPN2	oligosaccharyltransferase complex subunit delta (ribophorin II)	1.46652	0.00795885
K10012	Glycan biosynthesis and metabolism	00510 N-Glycan biosynthesis [PATH:ko00510]	DPM3	dolichyl-phosphate mannosyltransferase polypeptide 3	1.58874	1.97615e-06
K07264	Glycan biosynthesis and metabolism	00510 N-Glycan biosynthesis [PATH:ko00510]	B4GALT3	beta-1,4-galactosyltransferase 3 [EC:2.4.1.90 2.4.1.38 2.4.1.-]	1.60065	0.000864004
K18143	Glycan biosynthesis and metabolism	00510 N-Glycan biosynthesis [PATH:ko00510]	MGAT2	alpha-1,6-mannosyl-glycoprotein beta-1,2-N-acetylglucosaminyltransferase [EC:2.4.1.143]	1.78366	0.0461373
K18146	Glycan biosynthesis and metabolism	00510 N-Glycan biosynthesis [PATH:ko00510]	E2.7.1.108	dolichol kinase [EC:2.7.1.108]	1.81799	0.0310403
K10011	Glycan biosynthesis and metabolism	00510 N-Glycan biosynthesis [PATH:ko00510]	DPM2	dolichyl-phosphate mannosyltransferase polypeptide 2, regulatory subunit	2.0202	5.55523e-05
K18767	Glycan biosynthesis and metabolism	00510 N-Glycan biosynthesis [PATH:ko00510]	MAN2	alpha-mannosidase II [EC:3.2.1.114]	2.79306	0.0140069
K03164	Glycan biosynthesis and metabolism	00511 Other glycan degradation [PATH:ko00511]	ebgA	evolved beta-galactosidase subunit alpha [EC:3.2.1.23]	-1.06522	0.0360745
K08008	Glycan biosynthesis and metabolism	00512 Mucin type O-glycan biosynthesis [PATH:ko00512]	B4GALT5	beta-1,4-galactosyltransferase 5 [EC:2.4.1.-]	-1.42237	0.0112164
K17605	Glycan biosynthesis and metabolism	00512 Mucin type O-glycan biosynthesis [PATH:ko00512]	C1GALT1	glycoprotein-N-acetylgalactosamine 3-beta-galactosyltransferase [EC:2.4.1.122]	-0.989252	0.0468159
K04739	Glycan biosynthesis and metabolism	00514 Other types of O-glycan biosynthesis [PATH:ko00514]	RUMI, KTELC1	protein glucosyltransferase [EC:2.4.1.-]	-1.57787	0.00543658
K00688	Glycan biosynthesis and metabolism	00514 Other types of O-glycan biosynthesis [PATH:ko00514]	GLT25D	collagen beta-1,O-galactosyltransferase [EC:2.4.1.50]	1.55922	1.86318e-05
K01535	Glycan biosynthesis and metabolism	00540 Lipopolysaccharide biosynthesis [PATH:ko00540]	waaJ, rfaJ	UDP-glucose:(galactosyl)LPS alpha-1,2-glucosyltransferase [EC:2.4.1.58]	-1.43387	0.0306854
K02109	Glycan biosynthesis and metabolism	00540 Lipopolysaccharide biosynthesis [PATH:ko00540]	kdkA	3-deoxy-D-manno-octulosonic acid kinase [EC:2.7.1.166]	-1.18905	0.0306353
K03891	Glycan biosynthesis and metabolism	00563 Glycosylphosphatidylinositol(GPI)-anchor biosynthesis [PATH:ko00563]	PIGL	N-acetylglucosaminylphosphatidylinositol deacetylase [EC:3.5.1.89]	-2.36094	0.047337
K05579	Glycan biosynthesis and metabolism	00563 Glycosylphosphatidylinositol(GPI)-anchor biosynthesis [PATH:ko00563]	PIGN	phosphatidylinositol glycan, class N [EC:2.7.-.-]	-2.03574	0.00838475
K05573	Glycan biosynthesis and metabolism	00563 Glycosylphosphatidylinositol(GPI)-anchor biosynthesis [PATH:ko00563]	PIGH, GPI15	phosphatidylinositol glycan, class H	-1.9101	2.00952e-06
K05576	Glycan biosynthesis and metabolism	00563 Glycosylphosphatidylinositol(GPI)-anchor biosynthesis [PATH:ko00563]	PIGP, GPI19, DSCR5	phosphatidylinositol glycan, class P	-1.86618	0.00461756
K05580	Glycan biosynthesis and metabolism	00563 Glycosylphosphatidylinositol(GPI)-anchor biosynthesis [PATH:ko00563]	PIGB	phosphatidylinositol glycan, class B [EC:2.4.1.-]	-1.83949	0.0171412
K02634	Glycan biosynthesis and metabolism	00563 Glycosylphosphatidylinositol(GPI)-anchor biosynthesis [PATH:ko00563]	PIGX	phosphatidylinositol glycan, class X	-1.74852	0.000678539
K05578	Glycan biosynthesis and metabolism	00563 Glycosylphosphatidylinositol(GPI)-anchor biosynthesis [PATH:ko00563]	PIGM	phosphatidylinositol glycan, class M [EC:2.4.1.-]	-1.57442	0.011912
K02635	Glycan biosynthesis and metabolism	00563 Glycosylphosphatidylinositol(GPI)-anchor biosynthesis [PATH:ko00563]	PIGV	phosphatidylinositol glycan, class V [EC:2.4.1.-]	-1.57423	0.000354922
K05572	Glycan biosynthesis and metabolism	00563 Glycosylphosphatidylinositol(GPI)-anchor biosynthesis [PATH:ko00563]	PIGA, GPI3	phosphatidylinositol glycan, class A [EC:2.4.1.198]	-1.47236	0.00499564
K05575	Glycan biosynthesis and metabolism	00563 Glycosylphosphatidylinositol(GPI)-anchor biosynthesis [PATH:ko00563]	PIGQ, GPI1	phosphatidylinositol glycan, class Q	-1.45601	0.0156156
K02637	Glycan biosynthesis and metabolism	00601 Glycosphingolipid biosynthesis - lacto and neolacto series [PATH:ko00601]	FUT1_2	galactoside 2-L-fucosyltransferase 1/2 [EC:2.4.1.69]	-1.73353	0.000381878
K02689	Lipid metabolism	00061 Fatty acid biosynthesis [PATH:ko00061]	acpP	acyl carrier protein	-1.81908	0.00185286
K02690	Lipid metabolism	00061 Fatty acid biosynthesis [PATH:ko00061]	FATA	fatty acyl-ACP thioesterase A [EC:3.1.2.14]	-1.63352	0.0418749
K02691	Lipid metabolism	00062 Fatty acid elongation [PATH:ko00062]	ACOT1_2_4	acyl-coenzyme A thioesterase 1/2/4 [EC:3.1.2.2]	-1.74173	0.0277062
K02704	Lipid metabolism	00072 Synthesis and degradation of ketone bodies [PATH:ko00072]	E2.8.3.5A, scoA	3-oxoacid CoA-transferase subunit A [EC:2.8.3.5]	-1.58312	0.000336391
K02705	Lipid metabolism	00072 Synthesis and degradation of ketone bodies [PATH:ko00072]	E2.8.3.5B, scoB	3-oxoacid CoA-transferase subunit B [EC:2.8.3.5]	-1.43095	0.022483
K02706	Lipid metabolism	00072 Synthesis and degradation of ketone bodies [PATH:ko00072]	adc	acetoacetate decarboxylase [EC:4.1.1.4]	-1.29632	0.00779077
K02703	Lipid metabolism	00072 Synthesis and degradation of ketone bodies [PATH:ko00072]	OXCT	3-oxoacid CoA-transferase [EC:2.8.3.5]	-1.20064	0.0194984
K02709	Lipid metabolism	00073 Cutin, suberine and wax biosynthesis [PATH:ko00073]	HHT1	omega-hydroxypalmitate O-feruloyl transferase [EC:2.3.1.188]	-1.44326	0.049174
K05979	Lipid metabolism	00121 Secondary bile acid biosynthesis [PATH:ko00121]	baiF	bile acid CoA-transferase [EC:2.8.3.25]	1.55653	0.0248059
K01648	Lipid metabolism	00561 Glycerolipid metabolism [PATH:ko00561]	ugtP	processive 1,2-diacylglycerol beta-glucosyltransferase [EC:2.4.1.315]	-0.96231	0.0241094
K00380	Lipid metabolism	00561 Glycerolipid metabolism [PATH:ko00561]	PNPLA2, ATGL	patatin-like phospholipase domain-containing protein 2 [EC:3.1.1.3]	0.901099	0.0306001
K00362	Lipid metabolism	00561 Glycerolipid metabolism [PATH:ko00561]	SQD2	sulfoquinovosyltransferase [EC:2.4.1.-]	0.909838	0.0353951
K00372	Lipid metabolism	00561 Glycerolipid metabolism [PATH:ko00561]	DGD	digalactosyldiacylglycerol synthase [EC:2.4.1.241]	1.32863	0.0170002
K17228	Lipid metabolism	00564 Glycerophospholipid metabolism [PATH:ko00564]	cdh	CDP-diacylglycerol pyrophosphatase [EC:3.6.1.26]	1.3361	0.0186085
K12573	Major Facilitator Superfamily (MFS)	Organic acid transporters Aromatic acid:H+ symporter (AAHS) family [TC:2.A.1.15]	mhpT	MFS transporter, AAHS family, 3-hydroxyphenylpropionic acid transporter	0.934729	0.00934368
K12586	Major Facilitator Superfamily (MFS)	Organic acid transporters Metabolite:H+ symporter (MHS) family [TC:2.A.1.6]	kgtP	MFS transporter, MHS family, alpha-ketoglutarate permease	-1.38494	0.0276507
K12598	Major Facilitator Superfamily (MFS)	Organic acid transporters Phenylproprionate permease (PPP) [TC:2.A.1.27]	hcaT	MFS transporter, PPP family, 3-phenylpropionic acid transporter	-0.979503	0.0461373
K12599	Major Facilitator Superfamily (MFS)	Organic acid transporters Sialate:H+ symporter (SHS) family [TC:2.A.1.12]	nanT	MFS transporter, SHS family, sialic acid transporter	-1.02104	0.0112034
K12603	Major Facilitator Superfamily (MFS)	Phosphate and organophosphate transporters Organophosphate:Pi antiporter (OPA) family [TC:2.A.1.4]	SLC37A1_2	MFS transporter, OPA family, solute carrier family 37 (glycerol-3-phosphate transporter), member 1/2	-1.05499	0.0300929
K12617	Major Facilitator Superfamily (MFS)	Sugar transporters Sugar porter (SP) family [TC:2.A.1.1]	iolT	MFS transporter, SP family, major inositol transporter	-1.11192	0.00113083
K02728	Major Facilitator Superfamily (MFS)	Unknown transporters Others	ybtX, irp8	MFS transporter, putative signal transducer	-1.56657	0.00255835
K18134	Membrane transport	02010 ABC transporters [PATH:ko02010]	attA1	mannopine transport system ATP-binding protein	-2.63663	0.0145137
K14005	Membrane transport	02010 ABC transporters [PATH:ko02010]	ABC-2.CPSE.P1	capsular polysaccharide transport system permease protein	-2.09363	3.56093e-07
K02737	Membrane transport	02010 ABC transporters [PATH:ko02010]	livM	branched-chain amino acid transport system permease protein	-1.95981	0.0364775
K10967	Membrane transport	02010 ABC transporters [PATH:ko02010]	potI	putrescine transport system permease protein	-1.81106	0.0204011
K02734	Membrane transport	02010 ABC transporters [PATH:ko02010]	livG	branched-chain amino acid transport system ATP-binding protein	-1.69183	0.0041994
K08496	Membrane transport	02010 ABC transporters [PATH:ko02010]	lptB	lipopolysaccharide export system ATP-binding protein [EC:3.6.3.-]	-1.63822	0.045495
K00729	Membrane transport	02010 ABC transporters [PATH:ko02010]	ABC.NGC.S	N-acetylglucosamine transport system substrate-binding protein	-1.50442	0.0157249
K02735	Membrane transport	02010 ABC transporters [PATH:ko02010]	livF	branched-chain amino acid transport system ATP-binding protein	-1.44715	0.00313053
K03361	Membrane transport	02010 ABC transporters [PATH:ko02010]	thiQ	thiamine transport system ATP-binding protein	-1.42924	0.0187816
K01191	Membrane transport	02010 ABC transporters [PATH:ko02010]	alsA	D-allose transport system ATP-binding protein [EC:3.6.3.17]	-1.41384	0.00397018
K03107	Membrane transport	02010 ABC transporters [PATH:ko02010]	ABC.FEV.S	iron complex transport system substrate-binding protein	-1.40279	0.00045271
K09580	Membrane transport	02010 ABC transporters [PATH:ko02010]	artQ	arginine transport system permease protein	-1.38312	0.0395869
K07151	Membrane transport	02010 ABC transporters [PATH:ko02010]	araH	L-arabinose transport system permease protein	-1.33692	0.0148025
K09540	Membrane transport	02010 ABC transporters [PATH:ko02010]	modA	molybdate transport system substrate-binding protein	-1.31586	0.0118742
K02739	Membrane transport	02010 ABC transporters [PATH:ko02010]	proV	glycine betaine/proline transport system ATP-binding protein [EC:3.6.3.32]	-1.2605	0.0482392
K03850	Membrane transport	02010 ABC transporters [PATH:ko02010]	rbsA	ribose transport system ATP-binding protein [EC:3.6.3.17]	-1.22217	0.0275919
K09518	Membrane transport	02010 ABC transporters [PATH:ko02010]	aapJ, bztA	general L-amino acid transport system substrate-binding protein	-1.16422	0.0280888
K05292	Membrane transport	02010 ABC transporters [PATH:ko02010]	gtsA, glcE	glucose/mannose transport system substrate-binding protein	-1.06277	0.0346032
K05291	Membrane transport	02010 ABC transporters [PATH:ko02010]	chiG	putative chitobiose transport system permease protein	-1.02502	0.0476354
K11090	Membrane transport	02010 ABC transporters [PATH:ko02010]	dasB	N,N'-diacetylchitobiose transport system permease protein	-1.0035	0.0238656
K12757	Membrane transport	02010 ABC transporters [PATH:ko02010]	oleC4	oleandomycin transport system ATP-binding protein	-1.0034	0.0365054
K10592	Membrane transport	02010 ABC transporters [PATH:ko02010]	ABCA7	ATP-binding cassette, subfamily A (ABC1), member 7	-0.994114	0.0337377
K10590	Membrane transport	02010 ABC transporters [PATH:ko02010]	ABCA4	ATP-binding cassette, subfamily A (ABC1), member 4	-0.930929	0.0140234
K14026	Membrane transport	02010 ABC transporters [PATH:ko02010]	togB	oligogalacturonide transport system substrate-binding protein	-0.912972	0.0455449
K10661	Membrane transport	02010 ABC transporters [PATH:ko02010]	hisQ	histidine transport system permease protein	-0.84507	0.0376258
K01230	Membrane transport	02010 ABC transporters [PATH:ko02010]	aglG, ggtD	alpha-glucoside transport system permease protein	-0.800414	0.0375749
K05286	Membrane transport	02010 ABC transporters [PATH:ko02010]	aguE	alpha-1,4-digalacturonate transport system substrate-binding protein	-0.715361	0.0482392
K19302	Membrane transport	02010 ABC transporters [PATH:ko02010]	iatP	inositol transport system permease protein	0.753948	0.0365259
K02843	Membrane transport	02010 ABC transporters [PATH:ko02010]	yejE	microcin C transport system permease protein	0.949288	0.0197084
K03814	Membrane transport	02010 ABC transporters [PATH:ko02010]	ecfA2	energy-coupling factor transport system ATP-binding protein [EC:3.6.3.-]	1.23232	0.000728197
K02841	Membrane transport	02010 ABC transporters [PATH:ko02010]	yejB	microcin C transport system permease protein	1.2869	0.000641988
K12264	Membrane transport	02060 Phosphotransferase system (PTS) [PATH:ko02060]	PTS-EI.PTSI, ptsI	phosphotransferase system, enzyme I, PtsI [EC:2.7.3.9]	-2.02097	0.0274548
K11294	Membrane transport	02060 Phosphotransferase system (PTS) [PATH:ko02060]	PTS-Sor-EIIC, sorA	PTS system, sorbose-specific IIC component	-1.22202	0.0270779
K12266	Membrane transport	02060 Phosphotransferase system (PTS) [PATH:ko02060]	PTS-HPR.PTSO, ptsO, npr	phosphocarrier protein NPr	1.34083	0.00304917
K12096	Membrane transport	02060 Phosphotransferase system (PTS) [PATH:ko02060]	PTS-Sor-EIIB, sorB	PTS system, sorbose-specific IIB component [EC:2.7.1.206]	2.52537	0.0085362
K07326	Membrane transport	02060 Phosphotransferase system (PTS) [PATH:ko02060]	PTS-Gfr-EIID, gfrD	PTS system, fructoselysine/glucoselysine-specific IID component	2.81997	3.55442e-06
K00463	Membrane transport	03070 Bacterial secretion system [PATH:ko03070]	secE	preprotein translocase subunit SecE	-1.69049	0.00141196
K10389	Membrane transport	03070 Bacterial secretion system [PATH:ko03070]	vgrG	type VI secretion system secreted protein VgrG	-1.57802	0.0196537
K03062	Membrane transport	03070 Bacterial secretion system [PATH:ko03070]	impK, ompA, vasF, dotU	type VI secretion system protein ImpK	-1.12717	0.00935216
K11315	Membrane transport	03070 Bacterial secretion system [PATH:ko03070]	fha1	type VI secretion system protein	-1.06198	0.0420438
K09523	Membrane transport	03070 Bacterial secretion system [PATH:ko03070]	hlyD, cyaD	hemolysin D	-0.72076	0.0248059
K03363	Metabolism of cofactors and vitamins	00130 Ubiquinone and other terpenoid-quinone biosynthesis [PATH:ko00130]	ubiE	demethylmenaquinone methyltransferase / 2-methoxy-6-polyprenyl-1,4-benzoquinol methylase [EC:2.1.1.163 2.1.1.201]	-1.74746	0.00250734
K06679	Metabolism of cofactors and vitamins	00130 Ubiquinone and other terpenoid-quinone biosynthesis [PATH:ko00130]	ubiH	2-octaprenyl-6-methoxyphenol hydroxylase [EC:1.14.13.-]	-1.60624	0.00583909
K14840	Metabolism of cofactors and vitamins	00130 Ubiquinone and other terpenoid-quinone biosynthesis [PATH:ko00130]	VTE3, APG1	MPBQ/MSBQ methyltransferase [EC:2.1.1.295]	-1.44433	0.00396802
K02216	Metabolism of cofactors and vitamins	00130 Ubiquinone and other terpenoid-quinone biosynthesis [PATH:ko00130]	NQO1	NAD(P)H dehydrogenase (quinone) [EC:1.6.5.2]	-1.36932	0.0245623
K03353	Metabolism of cofactors and vitamins	00130 Ubiquinone and other terpenoid-quinone biosynthesis [PATH:ko00130]	menA	1,4-dihydroxy-2-naphthoate octaprenyltransferase [EC:2.5.1.74 2.5.1.-]	-1.26931	0.0221079
K03348	Metabolism of cofactors and vitamins	00130 Ubiquinone and other terpenoid-quinone biosynthesis [PATH:ko00130]	ubiG	2-polyprenyl-6-hydroxyphenyl methylase / 3-demethylubiquinone-9 3-methyltransferase [EC:2.1.1.222 2.1.1.64]	-1.00455	0.0283923
K03349	Metabolism of cofactors and vitamins	00130 Ubiquinone and other terpenoid-quinone biosynthesis [PATH:ko00130]	COQ3	polyprenyldihydroxybenzoate methyltransferase / 3-demethylubiquinol 3-O-methyltransferase [EC:2.1.1.114 2.1.1.64]	-0.863149	0.0357366
K03032	Metabolism of cofactors and vitamins	00130 Ubiquinone and other terpenoid-quinone biosynthesis [PATH:ko00130]	qorB	NAD(P)H dehydrogenase (quinone) [EC:1.6.5.2]	-0.83508	0.0487004
K03033	Metabolism of cofactors and vitamins	00670 One carbon pool by folate [PATH:ko00670]	folA	dihydrofolate reductase [EC:1.5.1.3]	-1.22918	0.0141958
K03039	Metabolism of cofactors and vitamins	00670 One carbon pool by folate [PATH:ko00670]	purU	formyltetrahydrofolate deformylase [EC:3.5.1.10]	-1.13196	0.0133122
K03038	Metabolism of cofactors and vitamins	00670 One carbon pool by folate [PATH:ko00670]	fctD	glutamate formiminotransferase [EC:2.1.2.5]	-0.960564	0.0141863
K15979	Metabolism of cofactors and vitamins	00730 Thiamine metabolism [PATH:ko00730]	THI20	hydroxymethylpyrimidine/phosphomethylpyrimidine kinase / thiaminase [EC:2.7.1.49 2.7.4.7 3.5.99.2]	-1.39048	0.000220355
K01027	Metabolism of cofactors and vitamins	00730 Thiamine metabolism [PATH:ko00730]	iscS, NFS1	cysteine desulfurase [EC:2.8.1.7]	-1.06938	0.0195503
K00223	Metabolism of cofactors and vitamins	00740 Riboflavin metabolism [PATH:ko00740]	ribA, RIB1	GTP cyclohydrolase II [EC:3.5.4.25]	-2.33642	4.38282e-05
K01852	Metabolism of cofactors and vitamins	00740 Riboflavin metabolism [PATH:ko00740]	gch3	GTP cyclohydrolase IIa [EC:3.5.4.29]	-1.69126	0.00695482
K07750	Metabolism of cofactors and vitamins	00740 Riboflavin metabolism [PATH:ko00740]	RIB7, arfC	2,5-diamino-6-(ribosylamino)-4(3H)-pyrimidinone 5'-phosphate reductase [EC:1.1.1.302]	-1.40491	0.0095875
K07748	Metabolism of cofactors and vitamins	00740 Riboflavin metabolism [PATH:ko00740]	ribBA	3,4-dihydroxy 2-butanone 4-phosphate synthase / GTP cyclohydrolase II [EC:4.1.99.12 3.5.4.25]	-1.27462	0.0119931
K09827	Metabolism of cofactors and vitamins	00750 Vitamin B6 metabolism [PATH:ko00750]	pdxA	4-hydroxythreonine-4-phosphate dehydrogenase [EC:1.1.1.262]	-1.85176	0.00255455
K00679	Metabolism of cofactors and vitamins	00760 Nicotinate and nicotinamide metabolism [PATH:ko00760]	nadA	quinolinate synthase [EC:2.5.1.72]	-1.94211	0.00198303
K00631	Metabolism of cofactors and vitamins	00760 Nicotinate and nicotinamide metabolism [PATH:ko00760]	nadE	NAD+ synthase [EC:6.3.1.5]	1.27391	0.00211768
K05879	Metabolism of cofactors and vitamins	00760 Nicotinate and nicotinamide metabolism [PATH:ko00760]	NRK1_2	nicotinamide/nicotinate riboside kinase [EC:2.7.1.22 2.7.1.173]	1.61062	0.0482392
K07406	Metabolism of cofactors and vitamins	00760 Nicotinate and nicotinamide metabolism [PATH:ko00760]	nicD	N-formylmaleamate deformylase [EC:3.5.1.106]	2.03467	0.0117989
K18097	Metabolism of cofactors and vitamins	00770 Pantothenate and CoA biosynthesis [PATH:ko00770]	E2.7.7.3A, coaD, kdtB	pantetheine-phosphate adenylyltransferase [EC:2.7.7.3]	-2.25078	8.1266e-05
K01095	Metabolism of cofactors and vitamins	00780 Biotin metabolism [PATH:ko00780]	bioH	pimeloyl-[acyl-carrier protein] methyl ester esterase [EC:3.1.1.85]	1.35475	5.0555e-06
K01004	Metabolism of cofactors and vitamins	00780 Biotin metabolism [PATH:ko00780]	bioW	6-carboxyhexanoate--CoA ligase [EC:6.2.1.14]	2.00758	0.00358293
K08730	Metabolism of cofactors and vitamins	00790 Folate biosynthesis [PATH:ko00790]	pabA	para-aminobenzoate synthetase component II [EC:2.6.1.85]	-1.96824	0.00136123
K08744	Metabolism of cofactors and vitamins	00790 Folate biosynthesis [PATH:ko00790]	pabB	para-aminobenzoate synthetase component I [EC:2.6.1.85]	-1.96748	0.0285913
K13535	Metabolism of cofactors and vitamins	00790 Folate biosynthesis [PATH:ko00790]	moaA, CNX2	GTP 3',8-cyclase [EC:4.1.99.22]	-1.66228	0.00294958
K06132	Metabolism of cofactors and vitamins	00790 Folate biosynthesis [PATH:ko00790]	GCH1, folE	GTP cyclohydrolase I [EC:3.5.4.16]	1.84106	3.74281e-08
K01254	Metabolism of cofactors and vitamins	00830 Retinol metabolism [PATH:ko00830]	RETSAT	all-trans-retinol 13,14-reductase [EC:1.3.99.23]	-1.20211	0.012079
K18552	Metabolism of cofactors and vitamins	00860 Porphyrin and chlorophyll metabolism [PATH:ko00860]	cobI-cbiL	precorrin-2/cobalt-factor-2 C20-methyltransferase [EC:2.1.1.130 2.1.1.151]	-2.55611	0.0201857
K04708	Metabolism of cofactors and vitamins	00860 Porphyrin and chlorophyll metabolism [PATH:ko00860]	hemH, FECH	protoporphyrin/coproporphyrin ferrochelatase [EC:4.99.1.1 4.99.1.9]	-1.41718	0.0179548
K10806	Metabolism of cofactors and vitamins	00860 Porphyrin and chlorophyll metabolism [PATH:ko00860]	cbiB, cobD	adenosylcobinamide-phosphate synthase [EC:6.3.1.10]	0.665057	0.00779684
K03449	Metabolism of cofactors and vitamins	00860 Porphyrin and chlorophyll metabolism [PATH:ko00860]	NOL, NYC1	chlorophyll(ide) b reductase [EC:1.1.1.294]	0.801404	0.033139
K03445	Metabolism of cofactors and vitamins	00860 Porphyrin and chlorophyll metabolism [PATH:ko00860]	cobG	precorrin-3B synthase [EC:1.14.13.83]	1.09901	0.0446933
K08223	Metabolism of cofactors and vitamins	00860 Porphyrin and chlorophyll metabolism [PATH:ko00860]	E2.1.1.131, cobJ, cbiH	precorrin-3B C17-methyltransferase [EC:2.1.1.131]	1.22456	0.00370503
K08160	Metabolism of cofactors and vitamins	00860 Porphyrin and chlorophyll metabolism [PATH:ko00860]	cobA	uroporphyrin-III C-methyltransferase [EC:2.1.1.107]	1.40613	0.0496799
K03761	Metabolism of cofactors and vitamins	00860 Porphyrin and chlorophyll metabolism [PATH:ko00860]	pduX	L-threonine kinase [EC:2.7.1.177]	1.51646	0.000138833
K03288	Metabolism of cofactors and vitamins	00860 Porphyrin and chlorophyll metabolism [PATH:ko00860]	HEPH	hephaestin [EC:1.16.3.1]	1.5324	0.000535137
K08224	Metabolism of cofactors and vitamins	00860 Porphyrin and chlorophyll metabolism [PATH:ko00860]	cobF	precorrin-6A synthase [EC:2.1.1.152]	1.5409	5.54499e-05
K08191	Metabolism of cofactors and vitamins	00860 Porphyrin and chlorophyll metabolism [PATH:ko00860]	cobT	cobaltochelatase CobT [EC:6.6.1.2]	1.86356	1.26875e-06
K08195	Metabolism of cofactors and vitamins	00860 Porphyrin and chlorophyll metabolism [PATH:ko00860]	RCCR, ACD2	red chlorophyll catabolite reductase [EC:1.3.7.12]	2.53637	3.74591e-29
K05819	Metabolism of cofactors and vitamins	00860 Porphyrin and chlorophyll metabolism [PATH:ko00860]	hemDX	uroporphyrinogen III methyltransferase / synthase [EC:2.1.1.107 4.2.1.75]	3.48741	7.03524e-05
K02445	Metabolism of other amino acids	00410 beta-Alanine metabolism [PATH:ko00410]	panD	aspartate 1-decarboxylase [EC:4.1.1.11]	1.35762	0.0130024
K05820	Metabolism of other amino acids	00410 beta-Alanine metabolism [PATH:ko00410]	SMS	spermine synthase [EC:2.5.1.22]	1.67989	4.99814e-06
K06609	Metabolism of other amino acids	00430 Taurine and hypotaurine metabolism [PATH:ko00430]	CSAD	sulfinoalanine decarboxylase [EC:4.1.1.29]	-1.55863	0.025015
K08150	Metabolism of other amino acids	00430 Taurine and hypotaurine metabolism [PATH:ko00430]	isfD	sulfoacetaldehyde reductase [EC:1.1.1.313]	-1.19406	0.0126236
K08368	Metabolism of other amino acids	00440 Phosphonate and phosphinate metabolism [PATH:ko00440]	PCYT1	choline-phosphate cytidylyltransferase [EC:2.7.7.15]	-2.82377	0.000196736
K02011	Metabolism of other amino acids	00440 Phosphonate and phosphinate metabolism [PATH:ko00440]	CEPT1	choline/ethanolamine phosphotransferase [EC:2.7.8.1 2.7.8.2]	0.856718	0.00918329
K02001	Metabolism of other amino acids	00440 Phosphonate and phosphinate metabolism [PATH:ko00440]	phnI	alpha-D-ribose 1-methylphosphonate 5-triphosphate synthase subunit PhnI [EC:2.7.8.37]	0.866224	0.039209
K02000	Metabolism of other amino acids	00440 Phosphonate and phosphinate metabolism [PATH:ko00440]	phnJ	alpha-D-ribose 1-methylphosphonate 5-phosphate C-P lyase [EC:4.7.1.1]	0.897181	0.0329466
K02010	Metabolism of other amino acids	00440 Phosphonate and phosphinate metabolism [PATH:ko00440]	dea	phosphinothricin tripeptide acetyl hydrolase	0.907735	0.0089792
K02002	Metabolism of other amino acids	00440 Phosphonate and phosphinate metabolism [PATH:ko00440]	phnH	alpha-D-ribose 1-methylphosphonate 5-triphosphate synthase subunit PhnH [EC:2.7.8.37]	1.4566	0.0109605
K02018	Metabolism of other amino acids	00450 Selenocompound metabolism [PATH:ko00450]	SCLY	selenocysteine lyase [EC:4.4.1.16]	0.848669	0.0200214
K02020	Metabolism of other amino acids	00450 Selenocompound metabolism [PATH:ko00450]	ynfE	Tat-targeted selenate reductase subunit YnfE [EC:1.97.1.9]	1.11906	1.07405e-05
K02017	Metabolism of other amino acids	00450 Selenocompound metabolism [PATH:ko00450]	E4.4.1.11	methionine-gamma-lyase [EC:4.4.1.11]	1.2737	1.62618e-09
K02048	Metabolism of other amino acids	00460 Cyanoamino acid metabolism [PATH:ko00460]	CYP71E1	4-hydroxyphenylacetaldehyde oxime monooxygenase [EC:1.14.14.37]	0.750321	0.00738791
K02041	Metabolism of other amino acids	00460 Cyanoamino acid metabolism [PATH:ko00460]	E3.2.1.21	beta-glucosidase [EC:3.2.1.21]	1.28358	0.000189309
K02042	Metabolism of other amino acids	00460 Cyanoamino acid metabolism [PATH:ko00460]	E3.5.1.1, ansA, ansB	L-asparaginase [EC:3.5.1.1]	1.64215	0.000317828
K02044	Metabolism of other amino acids	00460 Cyanoamino acid metabolism [PATH:ko00460]	bglX	beta-glucosidase [EC:3.2.1.21]	1.733	3.01667e-07
K02067	Metabolism of other amino acids	00471 D-Glutamine and D-glutamate metabolism [PATH:ko00471]	murD	UDP-N-acetylmuramoylalanine--D-glutamate ligase [EC:6.3.2.9]	-1.44217	0.0323684
K05658	Metabolism of other amino acids	00480 Glutathione metabolism [PATH:ko00480]	pepB	PepB aminopeptidase [EC:3.4.11.23]	-1.9752	0.000603116
K05661	Metabolism of other amino acids	00480 Glutathione metabolism [PATH:ko00480]	LAP3	cytosol aminopeptidase [EC:3.4.11.1 3.4.11.5]	-0.944791	0.016023
K02424	Metabolism of other amino acids	00480 Glutathione metabolism [PATH:ko00480]	SE	pyrimidodiazepine synthase [EC:1.5.4.1]	0.873684	0.0245129
K05815	Metabolism of terpenoids and polyketides	00281 Geraniol degradation [PATH:ko00281]	atuC	geranyl-CoA carboxylase beta subunit [EC:6.4.1.5]	0.919899	0.0230643
K05814	Metabolism of terpenoids and polyketides	00281 Geraniol degradation [PATH:ko00281]	atuF	geranyl-CoA carboxylase alpha subunit [EC:6.4.1.5]	1.11575	0.00621394
K05813	Metabolism of terpenoids and polyketides	00281 Geraniol degradation [PATH:ko00281]	atuH	citronellyl-CoA synthetase [EC:6.2.1.-]	1.1581	0.00502635
K05816	Metabolism of terpenoids and polyketides	00281 Geraniol degradation [PATH:ko00281]	atuE	isohexenylglutaconyl-CoA hydratase [EC:4.2.1.57]	1.17226	0.0152609
K05845	Metabolism of terpenoids and polyketides	00281 Geraniol degradation [PATH:ko00281]	geoB	geranial dehydrogenase [EC:1.2.1.86]	1.33554	2.70643e-05
K05847	Metabolism of terpenoids and polyketides	00522 Biosynthesis of 12-, 14- and 16-membered macrolides [PATH:ko00522]	eryF, CYP107A	6-deoxyerythronolide B hydroxylase [EC:1.14.13.188]	1.18283	0.00209222
K05846	Metabolism of terpenoids and polyketides	00522 Biosynthesis of 12-, 14- and 16-membered macrolides [PATH:ko00522]	eryA	6-deoxyerythronolide-B synthase [EC:2.3.1.94]	1.20548	0.000684925
K06858	Metabolism of terpenoids and polyketides	00522 Biosynthesis of 12-, 14- and 16-membered macrolides [PATH:ko00522]	megY	mycarose O-acyltransferase	1.23553	0.0429828
K06160	Metabolism of terpenoids and polyketides	00522 Biosynthesis of 12-, 14- and 16-membered macrolides [PATH:ko00522]	tylI, CYP113B	cytochrome P450 TylI	1.48178	0.0306353
K09817	Metabolism of terpenoids and polyketides	00523 Polyketide sugar unit biosynthesis [PATH:ko00523]	tll	dTDP-6-deoxy-L-talose 4-dehydrogenase (NAD+) [EC:1.1.1.339]	1.00586	0.0288095
K09816	Metabolism of terpenoids and polyketides	00523 Polyketide sugar unit biosynthesis [PATH:ko00523]	wbiB	dTDP-L-rhamnose 4-epimerase [EC:5.1.3.25]	1.04059	0.0418749
K09815	Metabolism of terpenoids and polyketides	00523 Polyketide sugar unit biosynthesis [PATH:ko00523]	evaD, eryBVII, aveBV, megDIV, staE	5-epimerase [EC:5.1.3.-]	1.11262	0.012079
K10010	Metabolism of terpenoids and polyketides	00900 Terpenoid backbone biosynthesis [PATH:ko00900]	ispF	2-C-methyl-D-erythritol 2,4-cyclodiphosphate synthase [EC:4.6.1.12]	0.920239	0.0349946
K09972	Metabolism of terpenoids and polyketides	00900 Terpenoid backbone biosynthesis [PATH:ko00900]	FDPS	farnesyl diphosphate synthase [EC:2.5.1.1 2.5.1.10]	0.93091	0.0498568
K10016	Metabolism of terpenoids and polyketides	00900 Terpenoid backbone biosynthesis [PATH:ko00900]	ispH, lytB	4-hydroxy-3-methylbut-2-en-1-yl diphosphate reductase [EC:1.17.7.4]	1.08355	0.0465919
K10009	Metabolism of terpenoids and polyketides	00900 Terpenoid backbone biosynthesis [PATH:ko00900]	dxs	1-deoxy-D-xylulose-5-phosphate synthase [EC:2.2.1.7]	1.09463	0.00136123
K10014	Metabolism of terpenoids and polyketides	00900 Terpenoid backbone biosynthesis [PATH:ko00900]	ispB	octaprenyl-diphosphate synthase [EC:2.5.1.90]	1.1025	0.0249888
K09970	Metabolism of terpenoids and polyketides	00900 Terpenoid backbone biosynthesis [PATH:ko00900]	dxr	1-deoxy-D-xylulose-5-phosphate reductoisomerase [EC:1.1.1.267]	1.24139	0.000758821
K10118	Metabolism of terpenoids and polyketides	00900 Terpenoid backbone biosynthesis [PATH:ko00900]	FLDH	NAD+-dependent farnesol dehydrogenase [EC:1.1.1.354]	1.24191	0.0162098
K10015	Metabolism of terpenoids and polyketides	00900 Terpenoid backbone biosynthesis [PATH:ko00900]	gcpE, ispG	(E)-4-hydroxy-3-methylbut-2-enyl-diphosphate synthase [EC:1.17.7.1 1.17.7.3]	1.29585	0.00190105
K10017	Metabolism of terpenoids and polyketides	00900 Terpenoid backbone biosynthesis [PATH:ko00900]	hexPS, COQ1	hexaprenyl-diphosphate synthase [EC:2.5.1.82 2.5.1.83]	1.30981	0.00471822
K10109	Metabolism of terpenoids and polyketides	00900 Terpenoid backbone biosynthesis [PATH:ko00900]	GPS	geranyl diphosphate synthase [EC:2.5.1.1]	1.44447	0.04219
K10117	Metabolism of terpenoids and polyketides	00900 Terpenoid backbone biosynthesis [PATH:ko00900]	FOHSDR	NADP+-dependent farnesol dehydrogenase [EC:1.1.1.216]	1.79517	0.00118774
K10537	Metabolism of terpenoids and polyketides	00904 Diterpenoid biosynthesis [PATH:ko00904]	E4.2.3.8	casbene synthase [EC:4.2.3.8]	1.66929	0.000225982
K10538	Metabolism of terpenoids and polyketides	00904 Diterpenoid biosynthesis [PATH:ko00904]	MAS	momilactone-A synthase [EC:1.1.1.295]	1.8423	3.87173e-06
K10539	Metabolism of terpenoids and polyketides	00904 Diterpenoid biosynthesis [PATH:ko00904]	CPS4	syn-copalyl-diphosphate synthase [EC:5.5.1.14]	1.94891	9.72825e-05
K10543	Metabolism of terpenoids and polyketides	00905 Brassinosteroid biosynthesis [PATH:ko00905]	CYP90B1, DWF4	steroid 22-alpha-hydroxylase [EC:1.14.13.-]	1.0759	0.0221079
K10544	Metabolism of terpenoids and polyketides	00905 Brassinosteroid biosynthesis [PATH:ko00905]	CYP90A1, CPD	cytochrome P450 family 90 subfamily A polypeptide 1 [EC:1.14.-.-]	1.12392	0.0484152
K10545	Metabolism of terpenoids and polyketides	00905 Brassinosteroid biosynthesis [PATH:ko00905]	CYP90D2, D2	steroid 3-oxidase [EC:1.14.-.-]	1.2464	0.011111
K10561	Metabolism of terpenoids and polyketides	00906 Carotenoid biosynthesis [PATH:ko00906]	ZEP, ABA1	zeaxanthin epoxidase [EC:1.14.15.21]	-3.16008	0.00120505
K10562	Metabolism of terpenoids and polyketides	00906 Carotenoid biosynthesis [PATH:ko00906]	VDE, NPQ1	violaxanthin de-epoxidase [EC:1.23.5.1]	-2.71954	0.00358293
K10559	Metabolism of terpenoids and polyketides	00906 Carotenoid biosynthesis [PATH:ko00906]	crtISO, crtH	prolycopene isomerase [EC:5.2.1.13]	-2.20221	0.00504081
K11072	Metabolism of terpenoids and polyketides	00906 Carotenoid biosynthesis [PATH:ko00906]	crtQ	4,4'-diaponeurosporenoate glycosyltransferase [EC:2.4.1.-]	-1.17916	0.0326077
K11076	Metabolism of terpenoids and polyketides	00906 Carotenoid biosynthesis [PATH:ko00906]	crtX	zeaxanthin glucosyltransferase [EC:2.4.1.276]	1.50896	6.55874e-07
K11074	Metabolism of terpenoids and polyketides	00906 Carotenoid biosynthesis [PATH:ko00906]	CCS1	capsanthin/capsorubin synthase [EC:5.3.99.8]	1.56014	6.4887e-06
K11075	Metabolism of terpenoids and polyketides	00906 Carotenoid biosynthesis [PATH:ko00906]	AOG	abscisate beta-glucosyltransferase [EC:2.4.1.263]	1.63033	1.25138e-05
K11073	Metabolism of terpenoids and polyketides	00906 Carotenoid biosynthesis [PATH:ko00906]	K10212, crtO	glycosyl-4,4'-diaponeurosporenoate acyltransferase [EC:2.3.1.-]	2.27641	7.66591e-14
K10552	Metabolism of terpenoids and polyketides	00906 Carotenoid biosynthesis [PATH:ko00906]	ZDS, crtQ	zeta-carotene desaturase [EC:1.3.5.6]	2.47282	0.028043
K11607	Metabolism of terpenoids and polyketides	00908 Zeatin biosynthesis [PATH:ko00908]	CISZOG	cis-zeatin O-glucosyltransferase [EC:2.4.1.215]	2.21984	0.000172657
K11604	Metabolism of terpenoids and polyketides	00908 Zeatin biosynthesis [PATH:ko00908]	CYP735A	cytokinin trans-hydroxylase	2.34233	1.61637e-05
K11606	Metabolism of terpenoids and polyketides	00908 Zeatin biosynthesis [PATH:ko00908]	UGT76C1_2	cytokinin-N-glucosyltransferase [EC:2.4.1.-]	2.3582	0.00188361
K11605	Metabolism of terpenoids and polyketides	00908 Zeatin biosynthesis [PATH:ko00908]	IPT	adenylate dimethylallyltransferase (cytokinin synthase) [EC:2.5.1.27 2.5.1.112]	2.69787	6.15699e-06
K12372	Metabolism of terpenoids and polyketides	00909 Sesquiterpenoid and triterpenoid biosynthesis [PATH:ko00909]	LUP4	beta-amyrin synthase [EC:5.4.99.39]	1.11484	0.00333058
K12369	Metabolism of terpenoids and polyketides	00909 Sesquiterpenoid and triterpenoid biosynthesis [PATH:ko00909]	GERD	(-)-germacrene D synthase [EC:4.2.3.22 4.2.3.75]	1.1494	0.011882
K12370	Metabolism of terpenoids and polyketides	00909 Sesquiterpenoid and triterpenoid biosynthesis [PATH:ko00909]	EAS	5-epiaristolochene synthase [EC:4.2.3.61]	1.15753	0.00782214
K12371	Metabolism of terpenoids and polyketides	00909 Sesquiterpenoid and triterpenoid biosynthesis [PATH:ko00909]	MXPSS1	cis-muuroladiene synthase [EC:4.2.3.67]	1.20458	0.00529871
K11959	Metabolism of terpenoids and polyketides	00909 Sesquiterpenoid and triterpenoid biosynthesis [PATH:ko00909]	TPS1	valencene/7-epi-alpha-selinene synthase [EC:4.2.3.73 4.2.3.86]	1.41542	5.41098e-06
K11963	Metabolism of terpenoids and polyketides	00909 Sesquiterpenoid and triterpenoid biosynthesis [PATH:ko00909]	TPS6_11	(S)-beta-macrocarpene synthase [EC:5.5.1.17]	1.44304	6.61597e-07
K11962	Metabolism of terpenoids and polyketides	00909 Sesquiterpenoid and triterpenoid biosynthesis [PATH:ko00909]	CYP71D55	premnaspirodiene oxygenase [EC:1.14.13.121]	1.63452	6.95743e-07
K11961	Metabolism of terpenoids and polyketides	00909 Sesquiterpenoid and triterpenoid biosynthesis [PATH:ko00909]	TPS21	alpha-humulene/beta-caryophyllene synthase [EC:4.2.3.104 4.2.3.57]	1.70689	2.07521e-08
K11960	Metabolism of terpenoids and polyketides	00909 Sesquiterpenoid and triterpenoid biosynthesis [PATH:ko00909]	HVS	vetispiradiene synthase [EC:4.2.3.21]	1.80103	1.43208e-08
K12368	Metabolism of terpenoids and polyketides	00909 Sesquiterpenoid and triterpenoid biosynthesis [PATH:ko00909]	BS, TPS11	(+)-alpha-barbatene/beta-chamigrene/thujopsene synthase [EC:4.2.3.69 4.2.3.78 4.2.3.79]	1.89747	5.79448e-08
K15496	Metabolism of terpenoids and polyketides	01051 Biosynthesis of ansamycins [PATH:ko01051]	rifA	rifamycin polyketide synthase modules 1, 2 and 3	-3.00071	0.00582048
K15555	Metabolism of terpenoids and polyketides	01051 Biosynthesis of ansamycins [PATH:ko01051]	rifK, asm24, asm43	3-amino-5-hydroxybenzoate synthase [EC:4.2.1.144 2.6.1.-]	0.708437	0.00365128
K15553	Metabolism of terpenoids and polyketides	01051 Biosynthesis of ansamycins [PATH:ko01051]	rifE	rifamycin polyketide synthase modules 9 and 10	0.721444	0.00717956
K15554	Metabolism of terpenoids and polyketides	01051 Biosynthesis of ansamycins [PATH:ko01051]	rifL, asm44	oxidoreductase [EC:1.1.1.-]	0.86783	0.00687314
K15578	Metabolism of terpenoids and polyketides	01051 Biosynthesis of ansamycins [PATH:ko01051]	rifH	3,4-Dideoxy-4-amino-D-arabino-heptulosonate 7-phosphate synthase	1.30219	0.00192684
K15577	Metabolism of terpenoids and polyketides	01051 Biosynthesis of ansamycins [PATH:ko01051]	rifN, asm22	kanosamine 6-kinase [EC:2.7.1.179]	1.51623	5.0555e-06
K15576	Metabolism of terpenoids and polyketides	01051 Biosynthesis of ansamycins [PATH:ko01051]	rifM, asm45	AHBA synthesis associated protein	1.70422	2.35149e-07
K16299	Metabolism of terpenoids and polyketides	01052 Type I polyketide structures [PATH:ko01052]	amphL, nysL, pimD	cytochrome P450 monooxygenase	2.43464	0.0124589
K17213	Metabolism of terpenoids and polyketides	01053 Biosynthesis of siderophore group nonribosomal peptides [PATH:ko01053]	mbtB	mycobactin phenyloxazoline synthetase	1.35304	0.0124589
K17214	Metabolism of terpenoids and polyketides	01053 Biosynthesis of siderophore group nonribosomal peptides [PATH:ko01053]	mbtE	mycobactin peptide synthetase MbtE	1.85689	8.14441e-10
K17215	Metabolism of terpenoids and polyketides	01053 Biosynthesis of siderophore group nonribosomal peptides [PATH:ko01053]	mbtC	mycobactin polyketide synthetase MbtC	1.97492	1.0074e-05
K17239	Metabolism of terpenoids and polyketides	01053 Biosynthesis of siderophore group nonribosomal peptides [PATH:ko01053]	pchG	pyochelin biosynthetic protein PchG	3.77086	6.50825e-05
K17237	Metabolism of terpenoids and polyketides	01053 Biosynthesis of siderophore group nonribosomal peptides [PATH:ko01053]	pchE	dihydroaeruginoic acid synthetase	4.2829	1.2891e-07
K17238	Metabolism of terpenoids and polyketides	01053 Biosynthesis of siderophore group nonribosomal peptides [PATH:ko01053]	pchF	pyochelin synthetase	4.56139	3.32919e-07
K17240	Metabolism of terpenoids and polyketides	01053 Biosynthesis of siderophore group nonribosomal peptides [PATH:ko01053]	mxcG	nonribosomal peptide synthetase MxcG	4.74309	2.26148e-09
K17316	Metabolism of terpenoids and polyketides	01054 Nonribosomal peptide structures [PATH:ko01054]	bacC	bacitracin synthase 3	1.76454	0.0391927
K18890	Metabolism of terpenoids and polyketides	01055 Biosynthesis of vancomycin group antibiotics [PATH:ko01055]	dpgD	dehydration protein DpgD	1.34889	0.0206733
K18893	Metabolism of terpenoids and polyketides	01055 Biosynthesis of vancomycin group antibiotics [PATH:ko01055]	cepH, sgcC3, mdpC3, kedY3	FAD-dependent halogenase [EC:1.14.19.-]	1.59051	0.000547219
K02770	Metabolism of terpenoids and polyketides	01057 Biosynthesis of type II polyketide products [PATH:ko01057]	elmD	8-demethyl-8-(2,3,4-trimethoxy-alpha-L-rhamnosyl)tetracenomycin-C O-methyltransferase [EC:2.1.1.-]	1.46254	0.00362388
K02768	Metabolism of terpenoids and polyketides	01057 Biosynthesis of type II polyketide products [PATH:ko01057]	tcmO	8-O-methyltransferase	1.99088	1.13406e-05
K14154	Metabolism Overview	01200 Carbon metabolism [PATH:ko01200]	mcl	malyl-CoA/(S)-citramalyl-CoA lyase [EC:4.1.3.24 4.1.3.25]	-2.22109	1.31874e-05
K01661	Metabolism Overview	01200 Carbon metabolism [PATH:ko01200]	aceB, glcB	malate synthase [EC:2.3.3.9]	-1.78927	0.00290075
K06215	Metabolism Overview	01200 Carbon metabolism [PATH:ko01200]	GOT1	aspartate aminotransferase, cytoplasmic [EC:2.6.1.1]	-1.72313	0.000315349
K00295	Metabolism Overview	01200 Carbon metabolism [PATH:ko01200]	accB, bccP	acetyl-CoA carboxylase biotin carboxyl carrier protein	-0.992792	0.0405548
K00288	Metabolism Overview	01200 Carbon metabolism [PATH:ko01200]	PCCA, pccA	propionyl-CoA carboxylase alpha chain [EC:6.4.1.3]	-0.60884	0.0349475
K00287	Metabolism Overview	01200 Carbon metabolism [PATH:ko01200]	accD	acetyl-CoA carboxylase carboxyl transferase subunit beta [EC:6.4.1.2]	0.572832	0.0211003
K01916	Metabolism Overview	01200 Carbon metabolism [PATH:ko01200]	mmoX	methane monooxygenase component A alpha chain [EC:1.14.13.25]	0.671369	0.0399377
K00868	Metabolism Overview	01200 Carbon metabolism [PATH:ko01200]	GGAT	glutamate--glyoxylate aminotransferase [EC:2.6.1.4 2.6.1.2 2.6.1.44]	0.722847	0.00840058
K02806	Metabolism Overview	01200 Carbon metabolism [PATH:ko01200]	frmA, ADH5, adhC	S-(hydroxymethyl)glutathione dehydrogenase / alcohol dehydrogenase [EC:1.1.1.284 1.1.1.1]	0.728197	0.00677803
K03809	Metabolism Overview	01200 Carbon metabolism [PATH:ko01200]	E4.3.1.17, sdaA, sdaB, tdcG	L-serine dehydratase [EC:4.3.1.17]	0.744979	0.00817832
K06949	Metabolism Overview	01200 Carbon metabolism [PATH:ko01200]	ADPGK	ADP-dependent glucokinase [EC:2.7.1.147]	0.829923	0.00175797
K00457	Metabolism Overview	01200 Carbon metabolism [PATH:ko01200]	FBA, fbaA	fructose-bisphosphate aldolase, class II [EC:4.1.2.13]	1.06901	0.00230775
K00299	Metabolism Overview	01200 Carbon metabolism [PATH:ko01200]	fae	5,6,7,8-tetrahydromethanopterin hydro-lyase [EC:4.2.1.147]	1.07057	0.00165327
K11892	Metabolism Overview	01200 Carbon metabolism [PATH:ko01200]	serB, PSPH	phosphoserine phosphatase [EC:3.1.3.3]	1.11615	0.0162256
K02821	Metabolism Overview	01200 Carbon metabolism [PATH:ko01200]	GAPDH, gapA	glyceraldehyde 3-phosphate dehydrogenase [EC:1.2.1.12]	1.12602	0.0480978
K06134	Metabolism Overview	01200 Carbon metabolism [PATH:ko01200]	rpiA	ribose 5-phosphate isomerase A [EC:5.3.1.6]	1.1295	0.0107068
K18800	Metabolism Overview	01200 Carbon metabolism [PATH:ko01200]	pycB	pyruvate carboxylase subunit B [EC:6.4.1.1]	1.14657	0.0346701
K03181	Metabolism Overview	01200 Carbon metabolism [PATH:ko01200]	acnB	aconitate hydratase 2 / 2-methylisocitrate dehydratase [EC:4.2.1.3 4.2.1.99]	1.1968	0.00976606
K11904	Metabolism Overview	01200 Carbon metabolism [PATH:ko01200]	E3.1.3.37	sedoheptulose-bisphosphatase [EC:3.1.3.37]	1.29527	0.00834573
K03219	Metabolism Overview	01200 Carbon metabolism [PATH:ko01200]	HK	hexokinase [EC:2.7.1.1]	1.31501	0.00505591
K03225	Metabolism Overview	01200 Carbon metabolism [PATH:ko01200]	DAK, TKFC	triose/dihydroxyacetone kinase / FAD-AMP lyase (cyclizing) [EC:2.7.1.28 2.7.1.29 4.6.1.15]	1.36534	0.00035825
K11907	Metabolism Overview	01200 Carbon metabolism [PATH:ko01200]	folD	methylenetetrahydrofolate dehydrogenase (NADP+) / methenyltetrahydrofolate cyclohydrolase [EC:1.5.1.5 3.5.4.9]	1.37766	0.00373335
K11906	Metabolism Overview	01200 Carbon metabolism [PATH:ko01200]	E3.5.1.49	formamidase [EC:3.5.1.49]	1.43737	0.00705475
K04058	Metabolism Overview	01200 Carbon metabolism [PATH:ko01200]	ppdK	pyruvate, orthophosphate dikinase [EC:2.7.9.1]	1.44966	0.0168926
K11891	Metabolism Overview	01200 Carbon metabolism [PATH:ko01200]	frmB, ESD, fghA	S-formylglutathione hydrolase [EC:3.1.2.12]	1.46968	0.000718477
K11183	Metabolism Overview	01200 Carbon metabolism [PATH:ko01200]	aceE	pyruvate dehydrogenase E1 component [EC:1.2.4.1]	1.47836	1.93898e-06
K03475	Metabolism Overview	01200 Carbon metabolism [PATH:ko01200]	fdhA	glutathione-independent formaldehyde dehydrogenase [EC:1.2.1.46]	1.80391	0.0129466
K03223	Metabolism Overview	01200 Carbon metabolism [PATH:ko01200]	E2.7.1.12, gntK, idnK	gluconokinase [EC:2.7.1.12]	1.86694	0.0054867
K13938	Metabolism Overview	01200 Carbon metabolism [PATH:ko01200]	gfa	S-(hydroxymethyl)glutathione synthase [EC:4.4.1.22]	2.18961	0.00013276
K03800	Metabolism Overview	01210 2-Oxocarboxylic acid metabolism [PATH:ko01210]	UGT74B1	N-hydroxythioamide S-beta-glucosyltransferase [EC:2.4.1.195]	-1.06854	0.0269205
K00950	Metabolism Overview	01210 2-Oxocarboxylic acid metabolism [PATH:ko01210]	argHA	argininosuccinate lyase / amino-acid N-acetyltransferase [EC:4.3.2.1 2.3.1.1]	0.762857	0.00602584
K00231	Metabolism Overview	01212 Fatty acid metabolism [PATH:ko01212]	FATB	fatty acyl-ACP thioesterase B [EC:3.1.2.14 3.1.2.21]	-2.19643	0.00217402
K13950	Metabolism Overview	01212 Fatty acid metabolism [PATH:ko01212]	CPT1A	carnitine O-palmitoyltransferase 1, liver isoform [EC:2.3.1.21]	-2.16218	0.00027591
K00643	Metabolism Overview	01212 Fatty acid metabolism [PATH:ko01212]	ACSBG	long-chain-fatty-acid--CoA ligase ACSBG [EC:6.2.1.3]	-1.85189	0.00320767
K00589	Metabolism Overview	01212 Fatty acid metabolism [PATH:ko01212]	fas	fatty acid synthase, bacteria type [EC:2.3.1.-]	-1.70219	0.00610696
K13939	Metabolism Overview	01212 Fatty acid metabolism [PATH:ko01212]	HADHB	acetyl-CoA acyltransferase [EC:2.3.1.16]	-1.46923	0.00931196
K01930	Metabolism Overview	01212 Fatty acid metabolism [PATH:ko01212]	ACADL	long-chain-acyl-CoA dehydrogenase [EC:1.3.8.8]	-1.27319	0.0377424
K09007	Metabolism Overview	01212 Fatty acid metabolism [PATH:ko01212]	fabK	enoyl-[acyl-carrier protein] reductase II [EC:1.3.1.9]	1.71151	0.00602584
K00316	Metabolism Overview	01220 Degradation of aromatic compounds [PATH:ko01220]	cmtE	HOMODA hydrolase [EC:3.7.1.-]	-2.85282	0.0116384
K02304	Metabolism Overview	01220 Degradation of aromatic compounds [PATH:ko01220]	mhpD	2-keto-4-pentenoate hydratase [EC:4.2.1.80]	-1.31029	0.0386191
K01424	Metabolism Overview	01220 Degradation of aromatic compounds [PATH:ko01220]	bphH, xylJ, tesE	2-oxopent-4-enoate/cis-2-oxohex-4-enoate hydratase [EC:4.2.1.80 4.2.1.132]	0.995638	0.000388365
K01845	Metabolism Overview	01220 Degradation of aromatic compounds [PATH:ko01220]	dmpB, xylE	catechol 2,3-dioxygenase [EC:1.13.11.2]	1.00156	0.000833786
K06166	Metabolism Overview	01220 Degradation of aromatic compounds [PATH:ko01220]	cmtAc	p-cumate 2,3-dioxygenase subunit beta [EC:1.14.12.25]	1.00379	0.0352883
K02492	Metabolism Overview	01220 Degradation of aromatic compounds [PATH:ko01220]	todC1, bedC1, tcbAa	benzene/toluene/chlorobenzene dioxygenase subunit alpha [EC:1.14.12.3 1.14.12.11 1.14.12.-]	1.01821	0.00170628
K06162	Metabolism Overview	01220 Degradation of aromatic compounds [PATH:ko01220]	dmpK, poxA	phenol hydroxylase P0 protein	1.30673	0.00305074
K02303	Metabolism Overview	01220 Degradation of aromatic compounds [PATH:ko01220]	pcaB	3-carboxy-cis,cis-muconate cycloisomerase [EC:5.5.1.2]	1.44905	2.26148e-09
K06163	Metabolism Overview	01220 Degradation of aromatic compounds [PATH:ko01220]	todC2, bedC2, tcbAb	benzene/toluene/chlorobenzene dioxygenase subunit beta [EC:1.14.12.3 1.14.12.11 1.14.12.-]	1.5359	0.000141966
K07250	Metabolism Overview	01220 Degradation of aromatic compounds [PATH:ko01220]	aldH	NADP-dependent aldehyde dehydrogenase [EC:1.2.1.4]	1.54553	0.0040588
K05780	Metabolism Overview	01220 Degradation of aromatic compounds [PATH:ko01220]	dmpP, poxF	phenol hydroxylase P5 protein	1.67724	1.21425e-05
K06164	Metabolism Overview	01220 Degradation of aromatic compounds [PATH:ko01220]	todD, tcbB	cis-1,2-dihydrobenzene-1,2-diol dehydrogenase [EC:1.3.1.19 1.3.1.-]	1.78846	1.16562e-05
K03795	Metabolism Overview	01220 Degradation of aromatic compounds [PATH:ko01220]	benA-xylX	benzoate/toluate 1,2-dioxygenase subunit alpha [EC:1.14.12.10 1.14.12.-]	1.81277	0.033139
K13541	Metabolism Overview	01220 Degradation of aromatic compounds [PATH:ko01220]	E1.14.13.12	benzoate 4-monooxygenase [EC:1.14.13.12]	2.57104	0.000104775
K19244	Metabolism Overview	01220 Degradation of aromatic compounds [PATH:ko01220]	tmoE, tbuA2, touE	toluene monooxygenase system protein E [EC:1.14.13.-]	2.68217	0.00162511
K01597	Metabolism Overview	01230 Biosynthesis of amino acids [PATH:ko01230]	lysAC	bifunctional diaminopimelate decarboxylase / aspartate kinase [EC:4.1.1.20 2.7.2.4]	-1.03906	0.0168926
K11204	Metabolism Overview	01230 Biosynthesis of amino acids [PATH:ko01230]	dapE	succinyl-diaminopimelate desuccinylase [EC:3.5.1.18]	-0.90388	0.0278545
K05906	Metabolism Overview	01230 Biosynthesis of amino acids [PATH:ko01230]	HIS4	phosphoribosyl-ATP pyrophosphohydrolase / phosphoribosyl-AMP cyclohydrolase / histidinol dehydrogenase [EC:3.6.1.31 3.5.4.19 1.1.1.23]	-0.900697	0.0345685
K00991	Metabolism Overview	01230 Biosynthesis of amino acids [PATH:ko01230]	metL	bifunctional aspartokinase / homoserine dehydrogenase 2 [EC:2.7.2.4 1.1.1.3]	0.592115	0.0247773
K01770	Metabolism Overview	01230 Biosynthesis of amino acids [PATH:ko01230]	trpCF	indole-3-glycerol phosphate synthase / phosphoribosylanthranilate isomerase [EC:4.1.1.48 5.3.1.24]	0.695713	0.0116384
K00032	Metabolism Overview	01230 Biosynthesis of amino acids [PATH:ko01230]	metE	5-methyltetrahydropteroyltriglutamate--homocysteine methyltransferase [EC:2.1.1.14]	2.68088	0.000676118
K00517	Nucleotide metabolism	00230 Purine metabolism [PATH:ko00230]	cpdB	2',3'-cyclic-nucleotide 2'-phosphodiesterase / 3'-nucleotidase [EC:3.1.4.16 3.1.3.6]	-2.03842	0.0021456
K13789	Nucleotide metabolism	00230 Purine metabolism [PATH:ko00230]	E1.17.4.1B, nrdB, nrdF	ribonucleoside-diphosphate reductase beta chain [EC:1.17.4.1]	1.21441	0.00265105
K06443	Nucleotide metabolism	00230 Purine metabolism [PATH:ko00230]	purM	phosphoribosylformylglycinamidine cyclo-ligase [EC:6.3.3.1]	1.28885	0.0230927
K15746	Nucleotide metabolism	00230 Purine metabolism [PATH:ko00230]	rihB	ribosylpyrimidine nucleosidase [EC:3.2.2.8]	1.30487	0.0085192
K14596	Nucleotide metabolism	00230 Purine metabolism [PATH:ko00230]	purT	phosphoribosylglycinamide formyltransferase 2 [EC:2.1.2.2]	1.48034	0.0482392
K16422	Other Transporters	Aquaporins and small neutral solute transporters [TC:1.A.8] Electrochemical potential-driven transporters [TC:2]	mntH	manganese transport protein	-2.70615	0.0096519
K01601	Other Transporters	Aquaporins and small neutral solute transporters [TC:1.A.8] Electrochemical potential-driven transporters [TC:2]	SULTR3	sulfate transporter 3	-2.05741	4.2324e-05
K00030	Other Transporters	Aquaporins and small neutral solute transporters [TC:1.A.8] Electrochemical potential-driven transporters [TC:2]	marC	multiple antibiotic resistance protein	-2.00253	0.00535609
K01623	Other Transporters	Aquaporins and small neutral solute transporters [TC:1.A.8] Electrochemical potential-driven transporters [TC:2]	mexD	multidrug efflux pump	-1.42297	0.021562
K00297	Other Transporters	Aquaporins and small neutral solute transporters [TC:1.A.8] Electrochemical potential-driven transporters [TC:2]	dsdX	D-serine transporter	-1.18703	0.0378766
K00026	Other Transporters	Aquaporins and small neutral solute transporters [TC:1.A.8] Electrochemical potential-driven transporters [TC:2]	mnhD, mrpD	multicomponent Na+:H+ antiporter subunit D	-1.06283	0.0415027
K00844	Other Transporters	Aquaporins and small neutral solute transporters [TC:1.A.8] Electrochemical potential-driven transporters [TC:2]	malY, malT	maltose/moltooligosaccharide transporter	-0.973379	0.0401983
K01676	Other Transporters	Aquaporins and small neutral solute transporters [TC:1.A.8] Electrochemical potential-driven transporters [TC:2]	ykkC	paired small multidrug resistance pump	0.750647	0.0133219
K00163	Other Transporters	Aquaporins and small neutral solute transporters [TC:1.A.8] Electrochemical potential-driven transporters [TC:2]	dcuA	anaerobic C4-dicarboxylate transporter DcuA	0.948706	0.00385432
K00140	Other Transporters	Aquaporins and small neutral solute transporters [TC:1.A.8] Electrochemical potential-driven transporters [TC:2]	chrA	chromate transporter	1.02329	0.000112469
K00127	Other Transporters	Aquaporins and small neutral solute transporters [TC:1.A.8] Electrochemical potential-driven transporters [TC:2]	efeO	iron uptake system component EfeO	1.09632	0.0107743
K01637	Other Transporters	Aquaporins and small neutral solute transporters [TC:1.A.8] Electrochemical potential-driven transporters [TC:2]	mexG	transmembrane protein	1.15095	0.000175363
K00874	Other Transporters	Aquaporins and small neutral solute transporters [TC:1.A.8] Electrochemical potential-driven transporters [TC:2]	yjeH	amino acid efflux transporter	1.20221	0.000425697
K01638	Other Transporters	Aquaporins and small neutral solute transporters [TC:1.A.8] Electrochemical potential-driven transporters [TC:2]	wzxB, rfbX	O-antigen flippase	1.47721	2.31495e-05
K00886	Other Transporters	Aquaporins and small neutral solute transporters [TC:1.A.8] Electrochemical potential-driven transporters [TC:2]	czcD, zitB	cobalt-zinc-cadmium efflux system protein	1.59544	0.0089792
K00018	Other Transporters	Aquaporins and small neutral solute transporters [TC:1.A.8] Electrochemical potential-driven transporters [TC:2]	phaG	multicomponent K+:H+ antiporter subunit G	1.71528	1.21878e-05
K01849	Other Transporters	Aquaporins and small neutral solute transporters [TC:1.A.8] Others	mgtC	putative Mg2+ transporter-C (MgtC) family protein	-2.62312	0.0276507
K01808	Other Transporters	Aquaporins and small neutral solute transporters [TC:1.A.8] Others	uspB	universal stress protein B	-2.0987	0.0063128
K01810	Other Transporters	Aquaporins and small neutral solute transporters [TC:1.A.8] Others	corC	magnesium and cobalt transporter	0.677656	0.0337377
K03841	Other Transporters	Aquaporins and small neutral solute transporters [TC:1.A.8] Others	FET4	low-affinity ferrous iron transport protein	0.739783	0.0313877
K01782	Other Transporters	Aquaporins and small neutral solute transporters [TC:1.A.8] Others	mdoH	membrane glycosyltransferase [EC:2.4.1.-]	1.07044	0.0189237
K01825	Other Transporters	Aquaporins and small neutral solute transporters [TC:1.A.8] Others	K07027	glycosyltransferase 2 family protein	1.80297	0.000565741
K01959	Other Transporters	Aquaporins and small neutral solute transporters [TC:1.A.8] Others	ecnB	entericidin B	2.85885	0.00014315
K01960	Other Transporters	Aquaporins and small neutral solute transporters [TC:1.A.8] Others	TIM50	mitochondrial import inner membrane translocase subunit TIM50	4.00461	2.15135e-16
K11645	Other Transporters	Aquaporins and small neutral solute transporters [TC:1.A.8] Pores ion channels [TC:1]	oprB	porin	-3.01364	0.000209326
K08094	Other Transporters	Aquaporins and small neutral solute transporters [TC:1.A.8] Pores ion channels [TC:1]	lptE, rlpB	LPS-assembly lipoprotein	-2.10233	0.0439612
K17069	Other Transporters	Aquaporins and small neutral solute transporters [TC:1.A.8] Pores ion channels [TC:1]	algE	alginate production protein	-1.43939	0.0420749
K07511	Other Transporters	Aquaporins and small neutral solute transporters [TC:1.A.8] Pores ion channels [TC:1]	mscS	small conductance mechanosensitive channel	-1.13737	0.0209289
K12339	Other Transporters	Aquaporins and small neutral solute transporters [TC:1.A.8] Pores ion channels [TC:1]	tamA	translocation and assembly module TamA	0.889085	0.0133706
K18118	Other Transporters	Aquaporins and small neutral solute transporters [TC:1.A.8] Pores ion channels [TC:1]	fiu	catecholate siderophore receptor	1.88448	0.00320116
K08318	Other Transporters	Aquaporins and small neutral solute transporters [TC:1.A.8] Pores ion channels [TC:1]	hscA	molecular chaperone HscA	3.44929	5.09352e-05
K00836	Other Transporters	Aquaporins and small neutral solute transporters [TC:1.A.8] Transmembrane electron carriers [TC:5]	CYB561D2	cytochrome b-561 domain containing protein 2	1.22598	0.00954555
K00668	Signal transduction	02020 Two-component system [PATH:ko02020]	nifA	Nif-specific regulatory protein	-2.14198	3.06825e-06
K01850	Signal transduction	02020 Two-component system [PATH:ko02020]	fixJ	two-component system, LuxR family, response regulator FixJ	-1.52083	0.0147919
K13501	Signal transduction	02020 Two-component system [PATH:ko02020]	CBH2, cbhA	cellulose 1,4-beta-cellobiosidase [EC:3.2.1.91]	-1.49071	0.0217048
K00143	Signal transduction	02020 Two-component system [PATH:ko02020]	SSK2	mitogen-activated protein kinase kinase kinase [EC:2.7.11.25]	-1.48966	0.00711568
K01702	Signal transduction	02020 Two-component system [PATH:ko02020]	fbcH	ubiquinol-cytochrome c reductase cytochrome b/c1 subunit	-1.44343	0.0430821
K01663	Signal transduction	02020 Two-component system [PATH:ko02020]	cckA	two-component system, cell cycle sensor histidine kinase and response regulator CckA [EC:2.7.13.3]	-1.33762	0.0196537
K01476	Signal transduction	02020 Two-component system [PATH:ko02020]	ttrR	two-component system, LuxR family, response regulator TtrR	-1.24379	0.0487757
K11262	Signal transduction	02020 Two-component system [PATH:ko02020]	tap	methyl-accepting chemotaxis protein IV, peptide sensor receptor	-1.1295	0.0096519
K17450	Signal transduction	02020 Two-component system [PATH:ko02020]	pstS	phosphate transport system substrate-binding protein	-1.03832	0.0255576
K00632	Signal transduction	02020 Two-component system [PATH:ko02020]	flhD	flagellar transcriptional activator FlhD	0.759301	0.0346826
K01735	Signal transduction	02020 Two-component system [PATH:ko02020]	puhA	photosynthetic reaction center H subunit	0.803682	0.00265105
K00647	Signal transduction	02020 Two-component system [PATH:ko02020]	fliC	flagellin	0.943306	0.0212781
K14682	Signal transduction	02020 Two-component system [PATH:ko02020]	citD	citrate lyase subunit gamma (acyl carrier protein)	1.00287	0.0279098
K06445	Signal transduction	02020 Two-component system [PATH:ko02020]	pilS, pehS	two-component system, NtrC family, sensor histidine kinase PilS [EC:2.7.13.3]	1.1887	0.031192
K03464	Signal transduction	02020 Two-component system [PATH:ko02020]	kdpE	two-component system, OmpR family, KDP operon response regulator KdpE	1.20882	0.0395869
K00141	Signal transduction	02020 Two-component system [PATH:ko02020]	phoQ	two-component system, OmpR family, sensor histidine kinase PhoQ [EC:2.7.13.3]	1.5223	0.0397786
K14519	Signal transduction	02020 Two-component system [PATH:ko02020]	uhpC	MFS transporter, OPA family, sugar phosphate sensor protein UhpC	1.66137	0.0175693
K01713	Signal transduction	02020 Two-component system [PATH:ko02020]	rpfF	DSF synthase	1.68734	0.00170628
K01857	Signal transduction	02020 Two-component system [PATH:ko02020]	cpxR	two-component system, OmpR family, response regulator CpxR	1.75235	0.00631237
K14727	Signal transduction	02020 Two-component system [PATH:ko02020]	mdtB	multidrug efflux pump	1.97328	0.00422656
K00448	Signal transduction	02020 Two-component system [PATH:ko02020]	creC	two-component system, OmpR family, sensor histidine kinase CreC [EC:2.7.13.3]	2.28533	0.000138856
K00449	Signal transduction	02020 Two-component system [PATH:ko02020]	baeS, smeS	two-component system, OmpR family, sensor histidine kinase BaeS [EC:2.7.13.3]	2.36663	4.81574e-06
K04093	Signal transduction	02020 Two-component system [PATH:ko02020]	smeB	multidrug efflux pump	2.44786	1.96669e-09
K16841	Signal transduction	04068 FoxO signaling pathway [PATH:ko04068]	HOMER	homer	1.48023	0.000154063
K15778	Signal transduction	04068 FoxO signaling pathway [PATH:ko04068]	FBXO25_32	F-box protein 25/32	2.52518	3.11371e-05
K16345	Signaling molecules and interaction	04514 Cell adhesion molecules (CAMs) [PATH:ko04514]	CDH5, CD144	cadherin 5, type 2, VE-cadherin	1.32524	0.046447
K16696	Signaling molecules and interaction	04514 Cell adhesion molecules (CAMs) [PATH:ko04514]	GLG1, ESL1	golgi apparatus protein 1	1.65123	0.0197084
K18299	Solute Carrier Family (SLC)	ABC-2 type and other transporters SLC12: Electroneutral cation-coupled Cl cotransporter	SLC12A9, CCC6	solute carrier family 12 (potassium/chloride transporters), member 9	3.18701	2.08916e-06
K19585	Solute Carrier Family (SLC)	ABC-2 type and other transporters SLC24: Na+/(Ca2+-K+) exchanger	SLC24A6, NCKX6	solute carrier family 24 (sodium/potassium/calcium exchanger), member 6	2.21232	4.13827e-06
K07245	Solute Carrier Family (SLC)	ABC-2 type and other transporters SLC25: Mitochondrial carrier	SLC25A20_29, CACT, CACL, CRC1	solute carrier family 25 (mitochondrial carnitine/acylcarnitine transporter), member 20/29	0.918492	0.00540996
K17804	Solute Carrier Family (SLC)	ABC-2 type and other transporters SLC35: Nucleoside-sugar transporter	SLC35C2	solute carrier family 35, member C2	-0.918376	0.00930383
K02024	Solute Carrier Family (SLC)	ABC-2 type and other transporters SLC35: Nucleoside-sugar transporter	SLC35F5	solute carrier family 35, member F5	1.59664	0.00896409
K03286	Solute Carrier Family (SLC)	ABC-2 type and other transporters SLC38: System A and System N sodium-coupled neutral amino acid transporter	SLC38A11	solute carrier family 38 (sodium-coupled neutral amino acid transporter), member 11	0.874551	0.00905982
K05802	Solute Carrier Family (SLC)	ABC-2 type and other transporters SLC50: Sugar efflux transporter	SLC50A, SWEET	solute carrier family 50 (sugar transporter)	1.18342	0.0435652
K07114	Solute Carrier Family (SLC)	ABC-2 type and other transporters SLC7: Cationic amino acid transporter/glycoprotein-associated	SLC7A2, ATRC2	solute carrier family 7 (cationic amino acid transporter), member 2	1.31894	0.0254587
K07287	Xenobiotics biodegradation and metabolism	00361 Chlorocyclohexane and chlorobenzene degradation [PATH:ko00361]	dehH	haloacetate dehalogenase [EC:3.8.1.3]	1.4857	0.0028108
K12678	Xenobiotics biodegradation and metabolism	00362 Benzoate degradation [PATH:ko00362]	aliA	cyclohexanecarboxylate-CoA ligase [EC:6.2.1.-]	-1.36709	0.0482392
K16077	Xenobiotics biodegradation and metabolism	00365 Furfural degradation [PATH:ko00365]	hmfD	2-furoate---CoA ligase [EC:6.2.1.31]	1.73777	0.0194984
K16089	Xenobiotics biodegradation and metabolism	00623 Toluene degradation [PATH:ko00623]	pchF	4-cresol dehydrogenase (hydroxylating) flavoprotein subunit [EC:1.17.99.1]	1.6981	0.00895313
K17713	Xenobiotics biodegradation and metabolism	00625 Chloroalkane and chloroalkene degradation [PATH:ko00625]	nifK	nitrogenase molybdenum-iron protein beta chain [EC:1.18.6.1]	1.07208	0.0288095
K18300	Xenobiotics biodegradation and metabolism	00625 Chloroalkane and chloroalkene degradation [PATH:ko00625]	msaD	malonate semialdehyde decarboxylase [EC:4.1.1.-]	2.28696	0.0109139
K16140	Xenobiotics biodegradation and metabolism	00625 Chloroalkane and chloroalkene degradation [PATH:ko00625]	ALDH	aldehyde dehydrogenase (NAD+) [EC:1.2.1.3]	5.02992	6.79974e-11
K18903	Xenobiotics biodegradation and metabolism	00626 Naphthalene degradation [PATH:ko00626]	nagH	salicylate 5-hydroxylase small subunit [EC:1.14.13.172]	2.33848	0.0347594
K19231	Xenobiotics biodegradation and metabolism	00627 Aminobenzoate degradation [PATH:ko00627]	atoD	acetate CoA/acetoacetate CoA-transferase alpha subunit [EC:2.8.3.8 2.8.3.9]	-2.40231	0.039209
K02324	Xenobiotics biodegradation and metabolism	00627 Aminobenzoate degradation [PATH:ko00627]	andAd	anthranilate 1,2-dioxygenase small subunit [EC:1.14.12.1]	-1.72547	0.000252059
K02328	Xenobiotics biodegradation and metabolism	00627 Aminobenzoate degradation [PATH:ko00627]	ydiF	acetate CoA-transferase [EC:2.8.3.8]	-1.23623	0.00930383
K02320	Xenobiotics biodegradation and metabolism	00627 Aminobenzoate degradation [PATH:ko00627]	ligM	vanillate/3-O-methylgallate O-demethylase	-0.851223	0.0371572
K13929	Xenobiotics biodegradation and metabolism	00627 Aminobenzoate degradation [PATH:ko00627]	E3.5.5.1	nitrilase [EC:3.5.5.1]	1.41634	0.0215903
K05881	Xenobiotics biodegradation and metabolism	00627 Aminobenzoate degradation [PATH:ko00627]	ethA	monooxygenase [EC:1.14.13.-]	3.28975	1.20466e-05
K02540	Xenobiotics biodegradation and metabolism	00643 Styrene degradation [PATH:ko00643]	gctB	glutaconate CoA-transferase, subunit B [EC:2.8.3.12]	-1.14525	0.0419564
K03504	Xenobiotics biodegradation and metabolism	00791 Atrazine degradation [PATH:ko00791]	atzF	allophanate hydrolase [EC:3.5.1.54]	-2.56175	0.000917748
K04802	Xenobiotics biodegradation and metabolism	00791 Atrazine degradation [PATH:ko00791]	DUR1	urea carboxylase / allophanate hydrolase [EC:6.3.4.6 3.5.1.54]	-1.29662	0.0124589
K04799	Xenobiotics biodegradation and metabolism	00791 Atrazine degradation [PATH:ko00791]	atzA	atrazine chlorohydrolase [EC:3.8.1.8]	-1.11162	0.013312
K10743	Xenobiotics biodegradation and metabolism	00930 Caprolactam degradation [PATH:ko00930]	E4.2.1.103, inhA	cyclohexyl-isocyanide hydratase [EC:4.2.1.103]	-1.48538	0.00935216
K10755	Xenobiotics biodegradation and metabolism	00980 Metabolism of xenobiotics by cytochrome P450 [PATH:ko00980]	GST, gst	glutathione S-transferase [EC:2.5.1.18]	-1.19696	0.022976
K10754	Xenobiotics biodegradation and metabolism	00980 Metabolism of xenobiotics by cytochrome P450 [PATH:ko00980]	UGT	glucuronosyltransferase [EC:2.4.1.17]	-1.13748	0.0350976
K10756	Xenobiotics biodegradation and metabolism	00980 Metabolism of xenobiotics by cytochrome P450 [PATH:ko00980]	EPHX1	microsomal epoxide hydrolase [EC:3.3.2.9]	-1.07586	0.0437256
K10610	Xenobiotics biodegradation and metabolism	00984 Steroid degradation [PATH:ko00984]	tesI	3-oxo-5alpha-steroid 4-dehydrogenase [EC:1.3.99.5]	-0.967537	0.0353951
K13529	Xenobiotics biodegradation and metabolism	00984 Steroid degradation [PATH:ko00984]	choD	cholesterol oxidase [EC:1.1.3.6]	1.34729	0.00185286
